# Supplementary material for: Tetra­aqua­bis­[4-(4H-1,2,4-triazol-4-yl)benzoato-κN 1]manganese(II) deca­hydrate
Source: Acta Crystallogr Sect E Struct Rep Online. 2011 Jul 9;67(Pt 8):m1072. doi: 10.1107/S1600536811025335 (PMC3212150; doi:10.1107/S1600536811025335)
Supplement: Supplementary file 1 [file e-67-m1072-sup1.cif]

##############################################################################
#                                                                            #
# This CIF contains the data in a paper accepted for publication in          #
# Acta Crystallographica Section E. It conforms to the requirements of       #
# Notes for Authors for Acta Crystallographica Section E, and has been       #
# peer reviewed under the auspices of the IUCr Commission on Journals.       #
#                                                                            #
# Full details of the Crystallographic Information File format               #
# are given in the paper "The Crystallographic Information File (CIF):       #
# a New Standard Archive File for Crystallography" by S. R. Hall, F. H.      #
# Allen and I. D. Brown [Acta Cryst. (1991), A47, 655-685].                  #
#                                                                            #
# The current version of the core CIF dictionary is obtainable from          #
# ftp://ftp.iucr.org/pub/cif_core.dic.                                       #
#                                                                            #
# Software is freely available for graphical display of the structure(s)     #
# in this CIF. For information consult the CIF software page                 #
# http://www.iucr.org/resources/cif/software.                                #
#                                                                            #
# This file may be used for bona fide research purposes within the           #
# scientific community so long as proper attribution is given to the journal # 
# article from which it was obtained.                                        #
#                                                                            #
##############################################################################
data_global
_audit_creation_method     'SHELXL97'
_journal_date_recd_electronic     2011-06-21
_journal_date_accepted     2011-06-28
_journal_name_full     'Acta Crystallographica, Section E'
_journal_year     2011
_journal_volume     67
_journal_issue      8
_journal_page_first     m1072
_journal_page_last     m1072
_journal_paper_category     QM
_journal_coeditor_code     HY2445
_publ_contact_author_name     'Zhen-Yu Xuan'
_publ_contact_author_address
;
Department of Laboratory and Equipment Management
Yanbian University
Yanbian 133002
People's Republic of China
;
_publ_contact_author_email     zyxuan2011@163.com
_publ_contact_author_fax     '+86-433-2732257'
_publ_contact_author_phone     '+86-433-2732257'
_publ_section_title
;\
Tetraaquabis[4-(4<i>H</i>-1,2,4-triazol-4-yl)benzoato-\k<i>N</i>^1^]\
manganese(II) decahydrate
;
loop_
    _publ_author_name
    _publ_author_address
    'Ying-Ai Piao'
;
Department of Laboratory and Equipment Management
Yanbian University
Yanbian 133002
People's Republic of China
;
    'Zhen-Yu Xuan'
;
Department of Laboratory and Equipment Management
Yanbian University
Yanbian 133002
People's Republic of China
;
data_I
_audit_creation_method     SHELXL-97
_chemical_name_systematic
;
Tetraaquabis[4-(4<i>H</i>-1,2,4-triazol-4-yl)benzoato-
\k<i>N</i>^1^]manganese(II) decahydrate
;
_chemical_name_common     ?
_chemical_formula_moiety     'C18 H20 Mn N6 O8, 10(H2 O)'
_chemical_formula_sum     'C18 H40 Mn N6 O18'
_chemical_formula_iupac     '[Mn (C9 H6 N3 O2)2 (H2 O)4], 10H2 O'
_chemical_formula_weight     683.50
_chemical_melting_point     ?
_symmetry_cell_setting     monoclinic
_symmetry_space_group_name_H-M     'C 2/c'
_symmetry_space_group_name_Hall     '-C 2yc'
loop_
    _symmetry_equiv_pos_as_xyz
    'x, y, z'
    '-x, y, -z+1/2'
    'x+1/2, y+1/2, z'
    '-x+1/2, y+1/2, -z+1/2'
    '-x, -y, -z'
    'x, -y, z-1/2'
    '-x+1/2, -y+1/2, -z'
    'x+1/2, -y+1/2, z-1/2'
_cell_length_a     25.9966(13)
_cell_length_b     7.9393(4)
_cell_length_c     16.8495(9)
_cell_angle_alpha     90.00
_cell_angle_beta     112.2140(10)
_cell_angle_gamma     90.00
_cell_volume     3219.5(3)
_cell_formula_units_Z     4
_cell_measurement_reflns_used     3198
_cell_measurement_theta_min     0.99
_cell_measurement_theta_max     26.08
_cell_measurement_temperature     76(2)
_exptl_crystal_description     Block
_exptl_crystal_colour     Purple
_exptl_crystal_size_max     0.28
_exptl_crystal_size_mid     0.23
_exptl_crystal_size_min     0.20
_exptl_crystal_density_diffrn     1.410
_exptl_crystal_density_meas     ?
_exptl_crystal_density_method     'not measured'
_exptl_crystal_F_000     1436
_exptl_absorpt_coefficient_mu     0.491
_exptl_absorpt_correction_type     multi-scan
_exptl_absorpt_process_details     '(SADABS; Bruker, 2001)'
_exptl_absorpt_correction_T_min     0.85
_exptl_absorpt_correction_T_max     0.91
_exptl_special_details     ?
_diffrn_ambient_temperature     76(2)
_diffrn_radiation_type     MoK\a
_diffrn_radiation_wavelength     0.71073
_diffrn_radiation_source     'fine-focus sealed tube'
_diffrn_radiation_monochromator     graphite
_diffrn_measurement_device_type     'Bruker APEX CCD'
_diffrn_measurement_method     '\f and \w'
_diffrn_detector_area_resol_mean     ?
_diffrn_reflns_number     8592
_diffrn_reflns_av_R_equivalents     0.0233
_diffrn_reflns_av_sigmaI/netI     0.0265
_diffrn_reflns_theta_min     1.69
_diffrn_reflns_theta_max     26.08
_diffrn_reflns_theta_full     26.08
_diffrn_measured_fraction_theta_max     0.997
_diffrn_measured_fraction_theta_full     0.997
_diffrn_reflns_limit_h_min     -19
_diffrn_reflns_limit_h_max     32
_diffrn_reflns_limit_k_min     -8
_diffrn_reflns_limit_k_max     9
_diffrn_reflns_limit_l_min     -20
_diffrn_reflns_limit_l_max     20
_diffrn_standards_number     ?
_diffrn_standards_interval_count     ?
_diffrn_standards_interval_time     ?
_diffrn_standards_decay_%     ?
_refine_special_details
;
;
_reflns_number_total     3189
_reflns_number_gt     2760
_reflns_threshold_expression     I>2\s(I)
_refine_ls_structure_factor_coef     Fsqd
_refine_ls_matrix_type     full
_refine_ls_R_factor_all     0.0342
_refine_ls_R_factor_gt     0.0285
_refine_ls_wR_factor_gt     0.0695
_refine_ls_wR_factor_ref     0.0728
_refine_ls_goodness_of_fit_ref     0.988
_refine_ls_restrained_S_all     0.987
_refine_ls_number_reflns     3189
_refine_ls_number_parameters     238
_refine_ls_number_restraints     14
_refine_ls_hydrogen_treatment     mixed
_refine_ls_weighting_scheme     calc
_refine_ls_weighting_details
         'calc w=1/[\s^2^(Fo^2^)+(0.0360P)^2^+1.9266P] where P=(Fo^2^+2Fc^2^)/3'
_atom_sites_solution_hydrogens     geom
_atom_sites_solution_primary     direct
_atom_sites_solution_secondary     difmap
_refine_ls_shift/su_max     0.008
_refine_ls_shift/su_mean     0.001
_refine_diff_density_max     0.266
_refine_diff_density_min     -0.218
_refine_ls_extinction_method     none
_refine_ls_extinction_coef     ?
loop_
    _atom_type_symbol
    _atom_type_description
    _atom_type_scat_dispersion_real
    _atom_type_scat_dispersion_imag
    _atom_type_scat_source
    'C' 'C' 0.0033 0.0016
                         'International Tables Vol C Tables 4.2.6.8 and 6.1.1.4'
    'H' 'H' 0.0000 0.0000
                         'International Tables Vol C Tables 4.2.6.8 and 6.1.1.4'
    'N' 'N' 0.0061 0.0033
                         'International Tables Vol C Tables 4.2.6.8 and 6.1.1.4'
    'O' 'O' 0.0106 0.0060
                         'International Tables Vol C Tables 4.2.6.8 and 6.1.1.4'
    'Mn' 'Mn' 0.3368 0.7283
                         'International Tables Vol C Tables 4.2.6.8 and 6.1.1.4'
_computing_data_collection     'SMART (Bruker, 2007)'
_computing_cell_refinement     'SAINT (Bruker, 2007)'
_computing_data_reduction     'SAINT (Bruker, 2007)'
_computing_structure_solution     'SHELXS97 (Sheldrick, 2008)'
_computing_structure_refinement     'SHELXL97 (Sheldrick, 2008)'
_computing_molecular_graphics     'SHELXTL (Sheldrick, 2008)'
_computing_publication_material     'SHELXTL (Sheldrick, 2008)'
loop_
    _atom_site_type_symbol
    _atom_site_label
    _atom_site_fract_x
    _atom_site_fract_y
    _atom_site_fract_z
    _atom_site_U_iso_or_equiv
    _atom_site_adp_type
    _atom_site_calc_flag
    _atom_site_refinement_flags
    _atom_site_occupancy
    _atom_site_symmetry_multiplicity
    _atom_site_disorder_assembly
    _atom_site_disorder_group
    C C1 0.12836(6) 0.4382(2) 0.87216(9) 0.0226(3) Uani d . 1 1 . .
    H H1 0.1368 0.4674 0.8237 0.027 Uiso calc R 1 1 . .
    C C2 0.13557(6) 0.3880(2) 1.00119(10) 0.0263(4) Uani d . 1 1 . .
    H H2 0.1504 0.3752 1.0617 0.032 Uiso calc R 1 1 . .
    C C3 0.22362(6) 0.48018(19) 0.98458(9) 0.0195(3) Uani d . 1 1 . .
    C C4 0.24336(6) 0.5736(2) 0.93267(9) 0.0229(3) Uani d . 1 1 . .
    H H4 0.2190 0.6071 0.8770 0.027 Uiso calc R 1 1 . .
    C C5 0.29901(6) 0.6175(2) 0.96291(10) 0.0232(3) Uani d . 1 1 . .
    H H5 0.3129 0.6801 0.9272 0.028 Uiso calc R 1 1 . .
    C C6 0.33496(6) 0.57157(18) 1.04481(9) 0.0200(3) Uani d . 1 1 . .
    C C7 0.31413(6) 0.47742(19) 1.09554(9) 0.0229(3) Uani d . 1 1 . .
    H H7 0.3383 0.4451 1.1515 0.027 Uiso calc R 1 1 . .
    C C8 0.25869(6) 0.42984(19) 1.06575(10) 0.0231(3) Uani d . 1 1 . .
    H H8 0.2450 0.3638 1.1005 0.028 Uiso calc R 1 1 . .
    C C9 0.39483(6) 0.62809(19) 1.07889(10) 0.0210(3) Uani d . 1 1 . .
    N N1 0.07926(5) 0.39357(16) 0.86873(8) 0.0218(3) Uani d . 1 1 . .
    N N2 0.08381(5) 0.36106(18) 0.95205(8) 0.0266(3) Uani d . 1 1 . .
    N N3 0.16569(5) 0.43720(16) 0.95412(8) 0.0203(3) Uani d . 1 1 . .
    O O1 0.42246(4) 0.60776(13) 1.15861(7) 0.0245(2) Uani d . 1 1 . .
    O O2 0.41384(4) 0.69525(16) 1.02887(7) 0.0324(3) Uani d . 1 1 . .
    Mn Mn1 0.0000 0.39602(4) 0.7500 0.01689(10) Uani d S 1 2 . .
    O O1W 0.05118(5) 0.41965(15) 0.67562(7) 0.0284(3) Uani d D 1 1 . .
    H H1A 0.0417(8) 0.493(2) 0.6382(11) 0.043 Uiso d D 1 1 . .
    H H1B 0.0664(8) 0.341(2) 0.6578(12) 0.043 Uiso d D 1 1 . .
    O O2W 0.0000 0.6681(2) 0.7500 0.0256(3) Uani d SD 1 2 . .
    H H2A 0.0229(7) 0.732(2) 0.7865(11) 0.038 Uiso d D 1 1 . .
    O O3W 0.0000 0.1260(2) 0.7500 0.0381(4) Uani d SD 1 2 . .
    H H3A 0.0248(8) 0.065(3) 0.7856(12) 0.057 Uiso d D 1 1 . .
    O O4W 0.02208(5) 0.69006(15) 0.56446(7) 0.0278(3) Uani d D 1 1 . .
    H H4A -0.0110(6) 0.724(2) 0.5514(12) 0.042 Uiso d D 1 1 . .
    H H4B 0.0298(8) 0.688(3) 0.5212(11) 0.042 Uiso d D 1 1 . .
    O O5W 0.10937(5) 0.17426(16) 0.63970(8) 0.0301(3) Uani d D 1 1 . .
    H H5A 0.1048(8) 0.174(3) 0.5870(10) 0.045 Uiso d D 1 1 . .
    H H5B 0.1054(9) 0.075(2) 0.6528(13) 0.045 Uiso d D 1 1 . .
    O O6W 0.29468(5) 0.16683(18) 1.25059(9) 0.0427(3) Uani d D 1 1 . .
    H H6A 0.2976(10) 0.062(2) 1.2643(15) 0.064 Uiso d D 1 1 . .
    H H6B 0.3218(8) 0.217(3) 1.2862(13) 0.064 Uiso d D 1 1 . .
    O O7W 0.19555(5) 0.32849(17) 1.21048(8) 0.0363(3) Uani d D 1 1 . .
    H H7A 0.2252(7) 0.272(3) 1.2263(14) 0.054 Uiso d D 1 1 . .
    H H7B 0.1697(8) 0.268(3) 1.2113(14) 0.054 Uiso d D 1 1 . .
    O O8W 0.39715(5) 0.64318(16) 1.30252(8) 0.0318(3) Uani d D 1 1 . .
    H H8A 0.4037(8) 0.640(3) 1.2571(11) 0.048 Uiso d D 1 1 . .
    H H8B 0.4240(7) 0.696(3) 1.3407(12) 0.048 Uiso d D 1 1 . .
loop_
    _atom_site_aniso_label
    _atom_site_aniso_U_11
    _atom_site_aniso_U_22
    _atom_site_aniso_U_33
    _atom_site_aniso_U_12
    _atom_site_aniso_U_13
    _atom_site_aniso_U_23
    C1 0.0166(7) 0.0320(8) 0.0177(7) -0.0016(6) 0.0046(6) 0.0000(6)
    C2 0.0190(8) 0.0397(9) 0.0194(8) -0.0045(7) 0.0061(6) 0.0039(7)
    C3 0.0131(7) 0.0232(8) 0.0205(7) -0.0022(6) 0.0043(6) -0.0030(6)
    C4 0.0179(7) 0.0326(9) 0.0153(7) -0.0009(6) 0.0030(6) 0.0011(6)
    C5 0.0192(8) 0.0307(9) 0.0202(8) -0.0038(6) 0.0081(6) 0.0007(6)
    C6 0.0163(7) 0.0214(8) 0.0213(7) -0.0010(6) 0.0059(6) -0.0036(6)
    C7 0.0181(7) 0.0271(8) 0.0187(7) -0.0005(6) 0.0015(6) 0.0020(6)
    C8 0.0197(8) 0.0272(8) 0.0208(8) -0.0035(6) 0.0059(6) 0.0049(6)
    C9 0.0171(7) 0.0219(8) 0.0232(8) -0.0008(6) 0.0065(6) -0.0032(6)
    N1 0.0169(6) 0.0286(7) 0.0188(6) -0.0017(5) 0.0055(5) 0.0004(5)
    N2 0.0180(6) 0.0403(8) 0.0199(7) -0.0037(6) 0.0054(5) 0.0032(6)
    N3 0.0145(6) 0.0272(7) 0.0174(6) -0.0024(5) 0.0040(5) 0.0001(5)
    O1 0.0164(5) 0.0294(6) 0.0218(6) -0.0021(4) 0.0005(4) -0.0002(5)
    O2 0.0201(6) 0.0497(8) 0.0257(6) -0.0113(5) 0.0070(5) -0.0001(5)
    Mn1 0.01246(16) 0.01903(17) 0.01757(17) 0.000 0.00386(12) 0.000
    O1W 0.0300(6) 0.0310(7) 0.0296(6) 0.0080(5) 0.0173(5) 0.0054(5)
    O2W 0.0204(8) 0.0201(8) 0.0269(9) 0.000 -0.0017(7) 0.000
    O3W 0.0310(10) 0.0205(9) 0.0420(11) 0.000 -0.0100(8) 0.000
    O4W 0.0209(6) 0.0408(7) 0.0226(6) 0.0057(5) 0.0092(5) 0.0024(5)
    O5W 0.0345(7) 0.0308(6) 0.0286(6) 0.0019(5) 0.0161(5) -0.0011(5)
    O6W 0.0335(7) 0.0381(8) 0.0489(9) -0.0018(6) 0.0070(6) -0.0009(7)
    O7W 0.0291(7) 0.0362(7) 0.0402(7) -0.0020(6) 0.0092(6) 0.0045(6)
    O8W 0.0277(7) 0.0374(7) 0.0319(7) -0.0053(5) 0.0131(5) -0.0047(6)
_geom_special_details
;
;
loop_
    _geom_bond_atom_site_label_1
    _geom_bond_atom_site_label_2
    _geom_bond_site_symmetry_2
    _geom_bond_distance
    _geom_bond_publ_flag
    C1 N1 . 1.3049(19) ?
    C1 N3 . 1.3549(19) ?
    C1 H1 . 0.9500 ?
    C2 N2 . 1.304(2) ?
    C2 N3 . 1.365(2) ?
    C2 H2 . 0.9500 ?
    C3 C4 . 1.385(2) ?
    C3 C8 . 1.385(2) ?
    C3 N3 . 1.4363(18) ?
    C4 C5 . 1.384(2) ?
    C4 H4 . 0.9500 ?
    C5 C6 . 1.391(2) ?
    C5 H5 . 0.9500 ?
    C6 C7 . 1.390(2) ?
    C6 C9 . 1.509(2) ?
    C7 C8 . 1.387(2) ?
    C7 H7 . 0.9500 ?
    C8 H8 . 0.9500 ?
    C9 O2 . 1.2466(18) ?
    C9 O1 . 1.2715(18) ?
    N1 N2 . 1.3877(17) ?
    Mn1 N1 . 2.2652(12) ?
    Mn1 O3W . 2.1438(17) ?
    Mn1 O1W . 2.1534(11) ?
    Mn1 O2W . 2.1598(16) ?
    O1W H1A . 0.82(2) ?
    O1W H1B . 0.85(2) ?
    O2W H2A . 0.840(10)
                      ?
    O3W H3A . 0.85(2) ?
    O4W H4A . 0.85(2) ?
    O4W H4B . 0.82(2) ?
    O5W H5A . 0.85(2) ?
    O5W H5B . 0.83(2) ?
    O6W H6A . 0.86(2) ?
    O6W H6B . 0.83(2) ?
    O7W H7A . 0.84(2) ?
    O7W H7B . 0.83(2) ?
    O8W H8A . 0.84(2) ?
    O8W H8B . 0.86(2) ?
loop_
    _geom_angle_atom_site_label_1
    _geom_angle_atom_site_label_2
    _geom_angle_atom_site_label_3
    _geom_angle_site_symmetry_1
    _geom_angle_site_symmetry_3
    _geom_angle
    _geom_angle_publ_flag
    N1 C1 N3 . . 110.81(13) ?
    N1 C1 H1 . . 124.6 ?
    N3 C1 H1 . . 124.6 ?
    N2 C2 N3 . . 111.04(14) ?
    N2 C2 H2 . . 124.5 ?
    N3 C2 H2 . . 124.5 ?
    C4 C3 C8 . . 121.02(13) ?
    C4 C3 N3 . . 119.36(13) ?
    C8 C3 N3 . . 119.61(13) ?
    C5 C4 C3 . . 119.19(14) ?
    C5 C4 H4 . . 120.4 ?
    C3 C4 H4 . . 120.4 ?
    C4 C5 C6 . . 121.04(14) ?
    C4 C5 H5 . . 119.5 ?
    C6 C5 H5 . . 119.5 ?
    C7 C6 C5 . . 118.62(13) ?
    C7 C6 C9 . . 120.75(13) ?
    C5 C6 C9 . . 120.59(13) ?
    C8 C7 C6 . . 121.12(14) ?
    C8 C7 H7 . . 119.4 ?
    C6 C7 H7 . . 119.4 ?
    C3 C8 C7 . . 118.98(14) ?
    C3 C8 H8 . . 120.5 ?
    C7 C8 H8 . . 120.5 ?
    O2 C9 O1 . . 123.96(14) ?
    O2 C9 C6 . . 119.03(13) ?
    O1 C9 C6 . . 116.98(13) ?
    C1 N1 N2 . . 107.33(12) ?
    C1 N1 Mn1 . . 125.78(10) ?
    N2 N1 Mn1 . . 126.61(9) ?
    C2 N2 N1 . . 106.54(12) ?
    C1 N3 C2 . . 104.28(12) ?
    C1 N3 C3 . . 127.81(12) ?
    C2 N3 C3 . . 127.91(13) ?
    O3W Mn1 O1W . . 95.00(3) ?
    O3W Mn1 O1W . 2_556 95.00(3) ?
    O1W Mn1 O1W . 2_556 170.01(7) ?
    O3W Mn1 O2W . . 180.0000(10)
                               ?
    O1W Mn1 O2W . . 85.00(3) ?
    O1W Mn1 O2W 2_556 . 85.00(3) ?
    O3W Mn1 N1 . . 89.51(3) ?
    O1W Mn1 N1 . . 87.64(4) ?
    O1W Mn1 N1 2_556 . 92.44(4) ?
    O2W Mn1 N1 . . 90.49(3) ?
    O3W Mn1 N1 . 2_556 89.51(3) ?
    O1W Mn1 N1 . 2_556 92.44(4) ?
    O1W Mn1 N1 2_556 2_556 87.64(4) ?
    O2W Mn1 N1 . 2_556 90.49(3) ?
    N1 Mn1 N1 . 2_556 179.02(7) ?
    Mn1 O1W H1A . . 115.8(14) ?
    Mn1 O1W H1B . . 127.7(14) ?
    H1A O1W H1B . . 107.0(19) ?
    Mn1 O2W H2A . . 127.0(13) ?
    Mn1 O3W H3A . . 125.0(15) ?
    H4A O4W H4B . . 109.8(19) ?
    H5A O5W H5B . . 107(2) ?
    H6A O6W H6B . . 108(2) ?
    H7A O7W H7B . . 110(2) ?
    H8A O8W H8B . . 108(2) ?
loop_
    _geom_torsion_atom_site_label_1
    _geom_torsion_atom_site_label_2
    _geom_torsion_atom_site_label_3
    _geom_torsion_atom_site_label_4
    _geom_torsion_site_symmetry_1
    _geom_torsion_site_symmetry_2
    _geom_torsion_site_symmetry_3
    _geom_torsion_site_symmetry_4
    _geom_torsion
    _geom_torsion_publ_flag
    C8 C3 C4 C5 . . . . -0.3(2) ?
    N3 C3 C4 C5 . . . . 178.76(14) ?
    C3 C4 C5 C6 . . . . -1.0(2) ?
    C4 C5 C6 C7 . . . . 1.2(2) ?
    C4 C5 C6 C9 . . . . -176.69(14) ?
    C5 C6 C7 C8 . . . . -0.1(2) ?
    C9 C6 C7 C8 . . . . 177.78(14) ?
    C4 C3 C8 C7 . . . . 1.3(2) ?
    N3 C3 C8 C7 . . . . -177.70(14) ?
    C6 C7 C8 C3 . . . . -1.2(2) ?
    C7 C6 C9 O2 . . . . 171.81(15) ?
    C5 C6 C9 O2 . . . . -10.4(2) ?
    C7 C6 C9 O1 . . . . -10.1(2) ?
    C5 C6 C9 O1 . . . . 167.71(14) ?
    N3 C1 N1 N2 . . . . -0.06(18) ?
    N3 C1 N1 Mn1 . . . . 174.15(10) ?
    N3 C2 N2 N1 . . . . 0.02(19) ?
    C1 N1 N2 C2 . . . . 0.02(17) ?
    Mn1 N1 N2 C2 . . . . -174.12(11) ?
    N1 C1 N3 C2 . . . . 0.07(18) ?
    N1 C1 N3 C3 . . . . -179.24(14) ?
    N2 C2 N3 C1 . . . . -0.05(18) ?
    N2 C2 N3 C3 . . . . 179.26(14) ?
    C4 C3 N3 C1 . . . . 18.3(2) ?
    C8 C3 N3 C1 . . . . -162.65(15) ?
    C4 C3 N3 C2 . . . . -160.86(16) ?
    C8 C3 N3 C2 . . . . 18.2(2) ?
    C1 N1 Mn1 O3W . . . . 109.92(13) ?
    N2 N1 Mn1 O3W . . . . -76.98(12) ?
    C1 N1 Mn1 O1W . . . . 14.90(13) ?
    N2 N1 Mn1 O1W . . . . -172.00(12) ?
    C1 N1 Mn1 O1W . . . 2_556 -155.10(13) ?
    N2 N1 Mn1 O1W . . . 2_556 18.00(12) ?
    C1 N1 Mn1 O2W . . . . -70.08(13) ?
    N2 N1 Mn1 O2W . . . . 103.02(12) ?
loop_
    _geom_hbond_atom_site_label_D
    _geom_hbond_atom_site_label_H
    _geom_hbond_atom_site_label_A
    _geom_hbond_site_symmetry_A
    _geom_hbond_distance_DH
    _geom_hbond_distance_HA
    _geom_hbond_distance_DA
    _geom_hbond_angle_DHA
    O1W H1A O4W . 0.82(2) 1.94(2) 2.7602(17) 171(2)
    O1W H1B O5W . 0.85(2) 1.83(2) 2.6724(16) 169(2)
    O2W H2A O1 7_567 0.840(10)
                             1.870(10)
                                     2.6936(15) 164(2)
    O3W H3A O1 7_557 0.85(2) 1.91(2) 2.7445(15) 166(2)
    O4W H4A O2 8_465 0.85(2) 1.95(2) 2.7985(15) 176(2)
    O4W H4B N2 6_565 0.82(2) 2.17(2) 2.9369(17) 154(2)
    O5W H5A O2 4_546 0.85(2) 1.83(2) 2.6765(16) 171(2)
    O5W H5B O8W 7_557 0.83(2) 1.90(2) 2.7299(18) 172(2)
    O6W H6A O7W 4_547 0.86(2) 1.89(2) 2.754(2) 177(2)
    O6W H6B O5W 7_557 0.83(2) 1.95(2) 2.7828(18) 173(2)
    O7W H7A O6W . 0.84(2) 1.89(2) 2.7256(19) 171(2)
    O7W H7B O8W 4_547 0.83(2) 1.94(2) 2.7605(18) 171(2)
    O8W H8A O1 . 0.84(2) 1.92(2) 2.7564(16) 173(2)
    O8W H8B O4W 7_567 0.86(2) 1.91(2) 2.7616(17) 172(2)
