# Supplementary material for: Tetra­aqua­bis­[4-(4H-1,2,4-triazol-4-yl)benzoato-κN 1]manganese(II) deca­hydrate
Source: Acta Crystallogr Sect E Struct Rep Online. 2011 Jul 9;67(Pt 8):m1072. doi: 10.1107/S1600536811025335 (PMC3212150; doi:10.1107/S1600536811025335)
Supplement: Supplementary file 2 [file e-67-m1072-Isup2.hkl]

#
# h,k,l, Fc-squared, Fo-squared, sigma(Fo-squared) and status flag
#
data_I
_shelx_title ' c2c in C2/c'
_shelx_refln_list_code          4
_shelx_F_calc_maximum      412.96
_exptl_crystal_F_000      1436.00
_reflns_d_resolution_high  0.8084
 
loop_
 _symmetry_equiv_pos_as_xyz
 'x, y, z'
 '-x, y, -z+1/2'
 'x+1/2, y+1/2, z'
 '-x+1/2, y+1/2, -z+1/2'
 '-x, -y, -z'
 'x, -y, z-1/2'
 '-x+1/2, -y+1/2, -z'
 'x+1/2, -y+1/2, z-1/2'
 
_cell_length_a    25.9966
_cell_length_b     7.9393
_cell_length_c    16.8495
_cell_angle_alpha  90.000
_cell_angle_beta  112.214
_cell_angle_gamma  90.000
 
_shelx_F_squared_multiplier     1.000
 
loop_
 _refln_index_h
 _refln_index_k
 _refln_index_l
 _refln_F_squared_calc
 _refln_F_squared_meas
 _refln_F_squared_sigma
 _refln_observed_status
   2   0   0     5147.88     5490.16     67.36 o
   4   0   0      236.42      241.87      8.41 o
   6   0   0     1938.79     2230.55     33.63 o
   8   0   0     1921.09     1606.51     29.84 o
  10   0   0    66662.36    64531.55   1112.35 o
  12   0   0    26181.14    27456.42    328.40 o
  14   0   0     3233.57     3239.05     87.57 o
  16   0   0     2987.26     2999.38    111.15 o
  18   0   0       40.24       26.95     16.84 o
  20   0   0     3554.64     3467.56    134.73 o
  22   0   0      806.12      845.42     82.52 o
  24   0   0     6021.55     5853.92    197.04 o
  26   0   0     1643.64     1803.67    111.15 o
  28   0   0      156.19      244.19     53.89 o
   1   1   0    16117.71    15393.98    273.67 o
   3   1   0     7043.45     7270.83     73.80 o
   5   1   0    24737.79    25005.37    189.65 o
   7   1   0     3576.24     3526.00     36.17 o
   9   1   0      399.34      500.96     33.54 o
  11   1   0     7292.15     7828.35     71.95 o
  13   1   0     6287.15     6482.99     63.19 o
  15   1   0     8609.58     8360.65     98.61 o
  17   1   0      794.72      813.72     42.82 o
  19   1   0      178.04      160.64     41.26 o
  21   1   0      417.80      484.09     43.45 o
  23   1   0     5227.38     4779.39    122.06 o
  25   1   0      681.14      633.22     55.36 o
  27   1   0       14.65       10.95     17.86 o
  29   1   0        2.47       19.87     22.74 o
   2   2   0    12920.23    13037.35     96.02 o
   4   2   0      506.20      557.65     15.86 o
   6   2   0      720.80      781.81     17.50 o
   8   2   0       41.87       44.84      6.10 o
  10   2   0    16677.58    17306.91    132.04 o
  12   2   0     1009.43     1187.98     24.88 o
  14   2   0       82.72       77.22      8.27 o
  16   2   0     2003.66     1997.69     66.21 o
  18   2   0     1926.71     1911.34     99.36 o
  20   2   0      181.05      184.84     28.51 o
  22   2   0      763.22      848.15     60.70 o
  24   2   0      485.53      458.18     47.03 o
  26   2   0       35.07       10.95     17.86 o
  28   2   0       14.35       -5.98     25.26 o
   1   3   0       43.56       53.27      7.52 o
   3   3   0     2725.71     2573.60     39.55 o
   5   3   0    53314.84    54751.41    400.53 o
   7   3   0     1289.36     1228.83     34.76 o
   9   3   0     1731.87     1858.41     33.17 o
  11   3   0      681.35      767.16     27.39 o
  13   3   0      133.02      123.05     17.53 o
  15   3   0     8055.17     7982.88    106.46 o
  17   3   0      403.79      429.40     51.20 o
  19   3   0     1071.50     1214.24    101.05 o
  21   3   0      440.23      299.00     36.86 o
  23   3   0       65.21       70.29     22.53 o
  25   3   0      508.18      589.20     63.15 o
  27   3   0       27.79        0.92     19.41 o
   0   4   0    71429.30    73378.10    946.46 o
   2   4   0    12816.58    13528.33    102.93 o
   4   4   0       68.87       79.82      8.49 o
   6   4   0      772.48      770.69     23.43 o
   8   4   0     2065.78     2150.85     38.97 o
  10   4   0    13918.48    13903.12    124.40 o
  12   4   0     6018.48     5952.59     73.47 o
  14   4   0     4486.12     4693.25     80.73 o
  16   4   0     2092.25     1964.24     70.00 o
  18   4   0      111.69       78.95     15.53 o
  20   4   0     4320.23     4401.80    114.32 o
  22   4   0      136.23      164.93     30.89 o
  24   4   0     2998.50     2661.72     96.46 o
  26   4   0     1107.70     1192.43     79.79 o
   1   5   0     2556.14     2511.46     45.02 o
   3   5   0     1100.63     1187.74     34.06 o
   5   5   0     2207.11     2280.75     43.62 o
   7   5   0     2361.33     2448.97     46.50 o
   9   5   0       10.97        5.08      6.09 o
  11   5   0      929.99      963.31     29.81 o
  13   5   0     1336.81     1368.57     36.11 o
  15   5   0     1246.42     1253.52     56.89 o
  17   5   0     2169.96     2243.00     60.95 o
  19   5   0      115.03       90.70     24.92 o
  21   5   0     2318.99     2470.35    142.31 o
  23   5   0     3163.49     3198.96    105.96 o
  25   5   0      553.56      615.30     59.51 o
   0   6   0      236.94      263.44     45.47 o
   2   6   0      793.17      846.71     36.39 o
   4   6   0      584.50      554.19     26.37 o
   6   6   0      300.16      357.60     22.58 o
   8   6   0      646.74      607.66     30.13 o
  10   6   0     5810.65     6152.78     76.97 o
  12   6   0     3437.97     3521.13     57.97 o
  14   6   0      506.09      525.69     31.76 o
  16   6   0     1343.04     1453.44     46.20 o
  18   6   0      414.21      398.59     40.28 o
  20   6   0       28.28       25.26     26.95 o
  22   6   0      170.92      227.35     52.21 o
   1   7   0     1077.34     1220.26     55.97 o
   3   7   0       98.79       87.57     30.31 o
   5   7   0       46.97       14.01     14.85 o
   7   7   0      552.95      534.64     40.67 o
   9   7   0       72.00       74.15     17.01 o
  11   7   0        7.61        1.05     11.24 o
  13   7   0      958.49      984.69     67.10 o
  15   7   0        0.11       13.81     16.82 o
  17   7   0      546.04      640.63     57.45 o
  19   7   0      349.79      387.65     47.34 o
   0   8   0       73.80       57.26     28.63 o
   2   8   0      893.36      896.46     60.70 o
   4   8   0        6.34        6.74     16.67 o
   6   8   0       38.48       42.94     20.24 o
   8   8   0       30.77       44.15     18.94 o
  10   8   0     1975.52     2078.87     79.36 o
  12   8   0       74.19      104.41     37.05 o
  14   8   0     1260.70     1295.07    109.47 o
  16   8   0       11.71       20.48     21.16 o
   1   9   0       65.62       71.57     23.82 o
   3   9   0      690.96      747.06     78.31 o
   5   9   0       18.05       12.83     16.99 o
   7   9   0      702.77      633.44     84.20 o
   9   9   0      287.50      265.10     37.88 o
  11   9   0        9.24      -21.89     21.89 o
 -29   1   1       21.70       39.34     23.20 o
 -27   1   1       15.21       21.95     18.94 o
 -25   1   1      919.22     1002.43     67.75 o
 -23   1   1     2065.49     1752.92     72.64 o
 -21   1   1      110.38      120.85     23.20 o
 -19   1   1     3360.97     3513.74     92.28 o
 -17   1   1     6776.62     6590.87    218.93 o
 -15   1   1     7864.14     7772.48     90.93 o
 -13   1   1      660.28      788.13     16.01 o
 -11   1   1      235.04      291.87      9.14 o
  -9   1   1    13849.66    14497.43    103.81 o
  -7   1   1     9013.62     9146.40     85.12 o
  -5   1   1     2139.70     2158.37     23.54 o
  -3   1   1       41.04       35.19      4.15 o
  -1   1   1      630.37      439.71     21.05 o
   1   1   1     2336.34     2457.22     33.92 o
   3   1   1     2444.83     2564.24     37.50 o
   5   1   1     3372.87     3514.25     36.21 o
   7   1   1      695.79      705.25     18.23 o
   9   1   1     2702.21     2873.79     47.40 o
  11   1   1      113.20       91.93      8.95 o
  13   1   1      505.52      528.41     26.98 o
  15   1   1      621.99      552.09     18.36 o
  17   1   1       11.22       -5.37      9.31 o
  19   1   1     1056.99     1112.42     53.59 o
  21   1   1     1385.22     1340.00     67.36 o
  23   1   1     1128.81     1046.02    122.94 o
  25   1   1      781.78      829.39     63.50 o
  27   1   1      255.24      233.25     36.92 o
  29   1   1      530.62      520.39     79.15 o
 -28   2   1      764.67      752.44     64.17 o
 -26   2   1     1152.94     1093.52     82.52 o
 -24   2   1     2182.20     2002.65    132.20 o
 -22   2   1      211.38      138.91     26.77 o
 -20   2   1      462.69      428.74     40.49 o
 -18   2   1     1239.65     1182.75     74.94 o
 -16   2   1     5760.30     5645.15     81.48 o
 -14   2   1    16974.76    16839.39    131.78 o
 -12   2   1    11187.38    10889.29    114.76 o
 -10   2   1       12.58       83.66     24.08 o
  -8   2   1     7608.59     7727.62     86.50 o
  -6   2   1    16475.79    16538.20    119.32 o
  -4   2   1     1491.34     1361.73     19.86 o
  -2   2   1   170533.02   164875.55   1803.48 o
   0   2   1    31232.67    31935.69    239.53 o
   2   2   1    18122.24    18481.43    149.95 o
   4   2   1    10659.42    11346.84    100.08 o
   6   2   1     1316.08     1540.64     28.37 o
   8   2   1       40.06       20.56      4.85 o
  10   2   1     7876.63     8050.20     77.25 o
  12   2   1      164.38      161.01     11.66 o
  14   2   1      717.22      610.91     30.50 o
  16   2   1     4775.29     4834.37     78.01 o
  18   2   1     1495.21     1526.48     61.32 o
  20   2   1      127.31      204.51     30.35 o
  22   2   1     6316.06     6299.67    142.30 o
  24   2   1     2888.58     2795.55     98.52 o
  26   2   1       16.85       34.52     21.44 o
  28   2   1      359.96      348.80     46.94 o
 -27   3   1      379.07      318.87     43.45 o
 -25   3   1     2440.57     2428.71     91.69 o
 -23   3   1     3471.63     3397.53    103.00 o
 -21   3   1        4.99        2.27     13.35 o
 -19   3   1     1312.80     1250.69    104.41 o
 -17   3   1     5126.79     5114.68     83.26 o
 -15   3   1     8718.12     8995.04    113.07 o
 -13   3   1     2276.02     2056.29     36.91 o
 -11   3   1       10.79        4.50      5.11 o
  -9   3   1     1295.98     1155.83     28.35 o
  -7   3   1      425.93      407.18     16.42 o
  -5   3   1     4935.44     4920.40     55.92 o
  -3   3   1    15570.63    15606.38    122.41 o
  -1   3   1    31462.82    30576.40    273.22 o
   1   3   1     9158.20     8736.40     75.92 o
   3   3   1     3615.76     3519.80     44.00 o
   5   3   1    27416.18    27721.31    263.72 o
   7   3   1    14006.26    14219.24    131.78 o
   9   3   1     1352.25     1339.18     34.70 o
  11   3   1     2649.22     2606.76     43.30 o
  13   3   1     1626.51     1600.18     38.98 o
  15   3   1     2348.51     2269.45     56.54 o
  17   3   1     1213.64     1099.07     38.64 o
  19   3   1     1018.88     1064.70     54.74 o
  21   3   1     7824.86     7265.61    152.94 o
  23   3   1     1379.93     1522.85    120.41 o
  25   3   1      480.83      477.88     75.78 o
  27   3   1       22.50       16.94     20.14 o
 -26   4   1      728.12      698.90     90.10 o
 -24   4   1      910.83      940.27     66.65 o
 -22   4   1      415.67      426.96     53.89 o
 -20   4   1     1994.23     1903.99     73.23 o
 -18   4   1      813.93      873.88     39.77 o
 -16   4   1     1529.97     1501.98     45.37 o
 -14   4   1      364.20      373.21     31.12 o
 -12   4   1      716.43      722.62     23.58 o
 -10   4   1       25.65       28.01      7.51 o
  -8   4   1     3903.01     3995.80     50.11 o
  -6   4   1      372.90      344.80     18.59 o
  -4   4   1     3105.26     3422.51     46.55 o
  -2   4   1     8558.57     9186.09     87.03 o
   0   4   1    12641.07    12909.03    130.49 o
   2   4   1     9956.00    10244.45     84.21 o
   4   4   1     6601.06     6629.39    146.33 o
   6   4   1    10827.30    11290.59    128.12 o
   8   4   1      288.12      355.53     32.11 o
  10   4   1     2961.31     3020.94     49.23 o
  12   4   1     3369.86     3388.52     55.06 o
  14   4   1     1654.32     1764.78     48.55 o
  16   4   1     2247.33     2169.82     56.63 o
  18   4   1     1627.64     1705.71     52.46 o
  20   4   1      629.20      632.54     52.98 o
  22   4   1     3513.88     3525.19    195.36 o
  24   4   1       81.80       69.99     33.68 o
  26   4   1      489.69      464.64     90.94 o
 -25   5   1      574.77      616.46     81.68 o
 -23   5   1       69.17       53.11     23.02 o
 -21   5   1      204.40      238.91     34.47 o
 -19   5   1       78.29       56.66     19.83 o
 -17   5   1        0.17       -2.13      9.84 o
 -15   5   1      708.10      789.45     42.38 o
 -13   5   1      701.53      746.92     27.94 o
 -11   5   1      356.33      413.82     21.45 o
  -9   5   1      237.29      231.60     16.01 o
  -7   5   1      120.53      102.32     12.75 o
  -5   5   1     1746.06     1623.08     37.49 o
  -3   5   1     1118.87     1086.99     31.40 o
  -1   5   1     3703.79     3810.04     56.62 o
   1   5   1        0.70        3.85      7.78 o
   3   5   1        0.25       -2.50      4.84 o
   5   5   1        7.12       15.87      7.27 o
   7   5   1       81.83       75.13     11.39 o
   9   5   1       38.78       32.98      8.63 o
  11   5   1      278.95      270.20     19.25 o
  13   5   1      193.91      201.16     24.77 o
  15   5   1       86.89       88.65     19.59 o
  17   5   1      473.92      500.17     34.93 o
  19   5   1      498.98      526.78     51.37 o
  21   5   1      151.61      130.61     29.01 o
  23   5   1       34.85       29.08     21.81 o
 -24   6   1       53.00       39.05     25.09 o
 -22   6   1      667.25      664.04     63.92 o
 -20   6   1       29.49       17.37     20.81 o
 -18   6   1       83.53       91.33     20.68 o
 -16   6   1     1012.93     1040.55     47.34 o
 -14   6   1      289.74      251.28     40.57 o
 -12   6   1     1391.54     1437.69     41.66 o
 -10   6   1      784.58      737.53     34.06 o
  -8   6   1      155.57      145.65     15.95 o
  -6   6   1      114.60      104.17     13.80 o
  -4   6   1      311.15      338.17     21.87 o
  -2   6   1     2684.67     2779.68     62.86 o
   0   6   1     4493.95     4487.51    133.52 o
   2   6   1      862.20      799.94     36.46 o
   4   6   1       13.44       16.52     11.44 o
   6   6   1      151.59      149.45     19.48 o
   8   6   1     1781.04     1823.45     69.37 o
  10   6   1     4081.25     4218.99     72.31 o
  12   6   1     1733.92     1691.06     45.63 o
  14   6   1      805.29      961.26     59.92 o
  16   6   1       89.93       94.61     22.53 o
  18   6   1        2.54       -3.37     14.29 o
  20   6   1     1292.30     1220.97    111.15 o
  22   6   1       30.42       28.63     28.63 o
 -21   7   1      737.87      880.78    114.52 o
 -19   7   1      356.17      410.06     48.50 o
 -17   7   1      919.63      870.10    181.88 o
 -15   7   1     1975.67     2100.11     84.09 o
 -13   7   1     1200.62     1142.43     65.71 o
 -11   7   1      511.95      511.32     36.65 o
  -9   7   1      869.94      959.74     46.17 o
  -7   7   1      345.70      344.56     46.68 o
  -5   7   1     2624.19     2668.53    118.87 o
  -3   7   1     8224.83     8043.78    149.99 o
  -1   7   1      437.02      444.51     41.07 o
   1   7   1     3636.87     3753.75     98.24 o
   3   7   1     1656.30     1719.11     66.02 o
   5   7   1     5038.36     5225.10    133.04 o
   7   7   1     5397.40     5520.54    121.95 o
   9   7   1      806.27      831.19     45.68 o
  11   7   1     3121.43     3156.60     77.24 o
  13   7   1     1858.06     2131.95     83.92 o
  15   7   1     1283.22     1348.60     69.18 o
  17   7   1      562.79      565.37     55.36 o
  19   7   1     1039.63     1194.03    127.99 o
 -16   8   1     2531.04     2654.65    103.50 o
 -14   8   1      506.99      573.12     56.65 o
 -12   8   1     1988.88     1978.82    114.52 o
 -10   8   1       12.35       20.86     19.37 o
  -8   8   1      354.85      326.26     38.03 o
  -6   8   1      594.09      593.36     49.97 o
  -4   8   1      543.58      532.14     47.03 o
  -2   8   1     2852.02     2804.63     91.05 o
   0   8   1     2023.19     1905.31     75.02 o
   2   8   1     1111.09      992.67     62.98 o
   4   8   1      748.05      700.68     93.47 o
   6   8   1     1133.97     1142.39    111.99 o
   8   8   1        2.73      -12.75     12.75 o
  10   8   1     1975.38     2071.47     85.89 o
  12   8   1      508.37      449.65     65.68 o
  14   8   1      976.43      929.62     94.31 o
  16   8   1      335.56      328.40     60.63 o
 -11   9   1      168.18      210.51     50.52 o
  -9   9   1      561.71      555.38     65.68 o
  -7   9   1       45.04       57.22     24.39 o
  -5   9   1      222.71      296.97     39.24 o
  -3   9   1       38.97       14.93     17.74 o
  -1   9   1        0.50        1.39     17.24 o
   1   9   1      894.20      790.40    100.20 o
   3   9   1       86.84       91.25     25.42 o
   5   9   1       52.20       44.41     20.81 o
   7   9   1       10.82        4.18     21.05 o
   9   9   1        4.02       -4.53     19.37 o
  11   9   1      198.45      146.52     45.47 o
 -30   0   2     2210.11     2280.27    136.41 o
 -28   0   2     4906.92     4410.65    181.88 o
 -26   0   2     8304.45     7989.36    240.83 o
 -24   0   2      170.96      267.77     48.84 o
 -22   0   2      742.03      666.90     72.42 o
 -20   0   2     3944.45     3718.49    134.73 o
 -18   0   2    27589.63    26312.35    437.87 o
 -16   0   2    30441.40    28451.15    447.97 o
 -14   0   2    38603.77    38496.80    554.07 o
 -12   0   2    16336.44    18501.50    298.09 o
 -10   0   2     4792.92     4262.45    102.73 o
  -8   0   2     1434.02     1455.06     50.52 o
  -6   0   2     7223.13     7609.81     76.43 o
  -4   0   2    15112.31    15604.85    190.30 o
  -2   0   2   102843.62    94294.34   1160.34 o
   0   0   2      396.66      368.82     16.84 o
   2   0   2    10256.19     9772.82    138.10 o
   4   0   2    26372.06    24930.61    335.98 o
   6   0   2    27248.82    27499.64    348.61 o
   8   0   2     7913.30     8647.60    119.57 o
  10   0   2    79605.64    81627.05    725.84 o
  12   0   2     3559.03     3335.78     63.24 o
  14   0   2       78.31       74.73     12.46 o
  16   0   2     5658.40     5825.30    166.73 o
  18   0   2      868.32      845.42     77.47 o
  20   0   2    22793.27    22300.83    424.39 o
  22   0   2     8377.53     8105.56    234.09 o
  24   0   2     1361.43     1596.53    104.41 o
  26   0   2      650.02      520.39     74.10 o
  28   0   2     1687.11     1694.20    117.89 o
 -29   1   2      255.89      226.92     41.26 o
 -27   1   2       65.91       83.73     25.42 o
 -25   1   2     4179.51     3736.77    110.15 o
 -23   1   2      119.13       43.79     17.74 o
 -21   1   2     2185.77     2210.56     75.61 o
 -19   1   2     5007.74     4713.41    139.78 o
 -17   1   2     1060.16     1134.92     48.22 o
 -15   1   2    13547.85    13687.97    179.91 o
 -13   1   2      795.27     1089.91     26.64 o
 -11   1   2    10011.80    10126.80     99.62 o
  -9   1   2      537.64      517.54     16.09 o
  -7   1   2    18173.57    18266.93    158.35 o
  -5   1   2     8583.50     8909.37     82.28 o
  -3   1   2     3441.14     3306.33     32.63 o
  -1   1   2     2468.03     2349.55     37.50 o
   1   1   2      837.95      883.46     18.33 o
   3   1   2      235.65      220.70      9.36 o
   5   1   2    41542.02    41561.32    305.92 o
   7   1   2    12254.65    12283.64     97.49 o
   9   1   2       71.54       37.05      9.72 o
  11   1   2     1594.31     1744.19     30.53 o
  13   1   2      166.70      200.39     18.47 o
  15   1   2     3660.98     3668.25     59.07 o
  17   1   2     1406.46     1349.53     56.56 o
  19   1   2     2421.57     2446.88     81.51 o
  21   1   2     3259.08     3280.38     98.82 o
  23   1   2      743.90      763.96     58.87 o
  25   1   2      852.88      906.87     66.56 o
  27   1   2       87.18       44.26     39.58 o
 -30   2   2      206.01      183.49     35.96 o
 -28   2   2       52.18       41.71     23.20 o
 -26   2   2        5.71       -8.27     12.75 o
 -24   2   2      279.16      201.25     32.15 o
 -22   2   2      373.78      393.18     39.88 o
 -20   2   2        1.94        5.94     10.90 o
 -18   2   2      218.50      218.80     27.39 o
 -16   2   2      129.31      118.60     13.52 o
 -14   2   2     1464.20     1453.95     24.48 o
 -12   2   2     3219.80     3192.99     46.67 o
 -10   2   2      642.44      654.16     21.52 o
  -8   2   2      238.61      232.15     11.24 o
  -6   2   2     1474.08     1567.40     32.45 o
  -4   2   2     9033.25     9333.55     83.78 o
  -2   2   2   111207.57   109343.13   1777.85 o
   0   2   2     7563.96     7682.38    140.01 o
   2   2   2     5505.53     5718.88     64.25 o
   4   2   2     2712.74     2527.06     45.56 o
   6   2   2      666.14      819.99     21.70 o
   8   2   2      254.24      137.92     12.64 o
  10   2   2       47.37       39.58      7.40 o
  12   2   2      270.64      327.86     17.44 o
  14   2   2        4.93        5.53      5.42 o
  16   2   2       26.97       43.13     16.52 o
  18   2   2     3142.43     3029.57     88.57 o
  20   2   2        6.21       16.13     21.05 o
  22   2   2      312.68      312.52     46.31 o
  24   2   2      448.06      400.77     45.20 o
  26   2   2        3.26       11.35     18.43 o
 -29   3   2      488.29      556.64     57.12 o
 -27   3   2       89.85      136.17     30.96 o
 -25   3   2      803.85      857.90     63.08 o
 -23   3   2      776.23      790.48     58.31 o
 -21   3   2      677.65      632.24     49.85 o
 -19   3   2     1437.42     1445.50     59.51 o
 -17   3   2      440.21      473.63     28.73 o
 -15   3   2      577.22      523.43     34.21 o
 -13   3   2      842.83      874.88     22.70 o
 -11   3   2     1372.13     1262.53     26.98 o
  -9   3   2        2.24        8.32      4.39 o
  -7   3   2    11956.96    12443.88     95.02 o
  -5   3   2    14535.00    14733.93    141.27 o
  -3   3   2      499.25      517.98     17.13 o
  -1   3   2      804.68      911.68     35.98 o
   1   3   2      248.90      253.83     16.37 o
   3   3   2     6411.83     6514.24     63.82 o
   5   3   2    21566.33    22321.01    185.23 o
   7   3   2      485.28      574.53     45.47 o
   9   3   2     6716.54     7420.82     79.54 o
  11   3   2      293.00      277.65     18.47 o
  13   3   2        6.10        2.29      5.98 o
  15   3   2     5823.53     5711.82     91.21 o
  17   3   2      432.35      448.14     30.54 o
  19   3   2     1833.04     1737.04     70.23 o
  21   3   2      126.93      160.15     29.77 o
  23   3   2       93.38       63.22     24.39 o
  25   3   2     1461.59     1589.76     77.16 o
  27   3   2       64.22        9.14     20.21 o
 -28   4   2     1211.89     1246.81     95.15 o
 -26   4   2     2062.10     2136.83     88.66 o
 -24   4   2        5.71        2.53     17.86 o
 -22   4   2       90.96       63.73     33.68 o
 -20   4   2      992.97      998.01     66.52 o
 -18   4   2     6932.14     6888.30    114.80 o
 -16   4   2     4633.46     4712.28     82.21 o
 -14   4   2     8697.90     8558.06    126.90 o
 -12   4   2      323.60      283.48     19.09 o
 -10   4   2     3232.88     3128.52     44.69 o
  -8   4   2      247.12      261.00     16.34 o
  -6   4   2     1780.81     1672.28     29.72 o
  -4   4   2    26632.36    27177.63    203.19 o
  -2   4   2     8510.65     8563.42     75.35 o
   0   4   2     9352.08     9349.10     91.07 o
   2   4   2     4358.85     4019.18     50.35 o
   4   4   2     1121.09     1133.80     29.48 o
   6   4   2     3473.75     3794.55     59.32 o
   8   4   2     4993.65     4937.39     78.90 o
  10   4   2    14614.25    14390.92    132.65 o
  12   4   2     5655.96     5725.55     91.88 o
  14   4   2       23.67       31.28     11.40 o
  16   4   2       47.91       23.70     11.82 o
  18   4   2     2164.28     2311.82     61.55 o
  20   4   2     1616.13     1622.17     71.68 o
  22   4   2     4486.86     4266.58    138.10 o
  24   4   2     1054.12     1061.76     74.57 o
 -25   5   2      216.83      177.06     34.29 o
 -23   5   2        7.35        0.00     16.82 o
 -21   5   2       22.58       12.46     17.68 o
 -19   5   2     1357.69     1313.42     60.06 o
 -17   5   2     7780.07     7700.04    131.51 o
 -15   5   2      625.57      639.27     33.14 o
 -13   5   2     1196.04     1240.52     43.35 o
 -11   5   2      171.45      133.84     13.10 o
  -9   5   2      826.96      768.55     33.57 o
  -7   5   2     6322.56     6302.70     69.39 o
  -5   5   2     4318.49     4251.24     66.04 o
  -3   5   2     2526.18     2330.88     61.99 o
  -1   5   2     1275.79     1312.61     43.23 o
   1   5   2      232.16      263.59     17.80 o
   3   5   2     9388.13     9165.89     84.75 o
   5   5   2     4892.57     5089.73     66.78 o
   7   5   2      537.03      416.08     24.94 o
   9   5   2     2365.75     2439.50     53.26 o
  11   5   2      136.75      134.84     15.16 o
  13   5   2       27.32       31.62     10.15 o
  15   5   2      190.28      113.03     18.13 o
  17   5   2      129.53      147.01     21.45 o
  19   5   2     3422.46     3415.14    104.07 o
  21   5   2      543.28      599.95     54.78 o
  23   5   2       88.24       39.97     24.42 o
 -24   6   2      653.18      613.56     64.33 o
 -22   6   2     1271.92     1329.69     88.91 o
 -20   6   2       19.77       39.12     23.02 o
 -18   6   2     1267.93     1253.77     53.62 o
 -16   6   2       29.22       60.54     16.13 o
 -14   6   2     3848.20     3864.24    113.31 o
 -12   6   2     1057.66     1057.64     37.20 o
 -10   6   2      339.76      328.69     23.46 o
  -8   6   2        7.87        2.07      8.04 o
  -6   6   2      600.72      577.17     29.18 o
  -4   6   2      975.77      998.39     32.05 o
  -2   6   2    16111.01    15898.52    177.23 o
   0   6   2      111.19       83.37     24.41 o
   2   6   2     1300.38     1347.06     51.15 o
   4   6   2      740.24      731.91     38.12 o
   6   6   2      290.60      320.96     41.05 o
   8   6   2      971.02     1013.40     39.96 o
  10   6   2        4.22       -2.95      9.36 o
  12   6   2      100.11      118.22     20.17 o
  14   6   2      101.68      120.32     24.39 o
  16   6   2       19.71       31.07     17.24 o
  18   6   2        2.34        8.48     21.05 o
  20   6   2      292.95      407.55     69.05 o
  22   6   2     1792.02     1876.09    122.94 o
 -21   7   2       67.05      116.20     52.21 o
 -19   7   2       67.64       76.93     31.16 o
 -17   7   2      441.88      542.79     52.96 o
 -15   7   2      413.28      419.56     45.06 o
 -13   7   2      495.91      502.91     56.42 o
 -11   7   2       63.38       93.27     18.50 o
  -9   7   2      177.25      185.73     35.04 o
  -7   7   2       84.83       76.33     16.95 o
  -5   7   2     2057.71     2027.63     59.79 o
  -3   7   2       10.35        9.00     12.13 o
  -1   7   2      605.51      528.39     48.00 o
   1   7   2      575.95      582.19     45.47 o
   3   7   2      511.80      458.06     40.97 o
   5   7   2        0.51       -3.22     12.46 o
   7   7   2        2.54        0.84     14.29 o
   9   7   2       18.92        9.54     14.14 o
  11   7   2        1.79        9.29     16.88 o
  13   7   2      768.11      744.91     59.42 o
  15   7   2        3.05       -9.00     23.58 o
  17   7   2       40.51       37.09     22.12 o
  19   7   2        0.23       -6.74     23.58 o
 -18   8   2      172.80      216.86     38.44 o
 -16   8   2      156.40      121.38     34.52 o
 -14   8   2       53.58       34.26     22.25 o
 -12   8   2     5374.14     5195.61    196.20 o
 -10   8   2      140.33      149.29     28.51 o
  -8   8   2      112.62       89.15     38.73 o
  -6   8   2      756.98      808.54     57.16 o
  -4   8   2     2275.72     2332.44     87.57 o
  -2   8   2     1432.93     1474.35     65.46 o
   0   8   2      337.89      328.46     38.58 o
   2   8   2      155.56      146.78     27.97 o
   4   8   2      106.20       79.89     23.20 o
   6   8   2      110.58       63.43     21.34 o
   8   8   2     1650.38     1749.13    153.25 o
  10   8   2        1.94      -14.14     14.14 o
  12   8   2     1304.20     1424.75     99.36 o
  14   8   2        3.32        5.05     25.26 o
 -11   9   2      247.38      330.08     60.63 o
  -9   9   2       92.03       66.19     28.63 o
  -7   9   2     1404.79     1558.43     73.80 o
  -5   9   2      324.49      269.46     36.92 o
  -3   9   2       23.33       18.69     18.43 o
  -1   9   2       30.97       21.47     20.21 o
   1   9   2      312.38      362.28     42.87 o
   3   9   2     1414.74     1450.42     71.42 o
   5   9   2       11.13       14.37     18.94 o
   7   9   2       72.06       52.85     24.42 o
   9   9   2      289.33      293.46     64.00 o
 -31   1   3       37.08       44.63     25.01 o
 -29   1   3       21.98        3.02     16.99 o
 -27   1   3      177.05      164.28     34.52 o
 -25   1   3       44.14        4.38     14.01 o
 -23   1   3      205.38      257.80     33.80 o
 -21   1   3       59.08       41.48     16.04 o
 -19   1   3       25.46       34.34     14.31 o
 -17   1   3      136.58      139.92     37.89 o
 -15   1   3     1029.43      913.63     24.27 o
 -13   1   3     5084.11     5124.03     63.51 o
 -11   1   3      477.10      441.16     39.31 o
  -9   1   3     1957.74     1950.95     23.34 o
  -7   1   3     4411.15     4355.16     37.64 o
  -5   1   3     7721.36     7592.46     77.53 o
  -3   1   3     5880.98     5842.62     52.33 o
  -1   1   3     6739.02     6711.27    102.34 o
   1   1   3      769.70      720.69     33.68 o
   3   1   3    29490.64    29633.95    222.00 o
   5   1   3    15589.28    15794.42    134.39 o
   7   1   3     5692.21     5725.97     59.93 o
   9   1   3    12982.02    12974.93    109.43 o
  11   1   3       27.97       38.61      6.58 o
  13   1   3      596.55      573.97     20.51 o
  15   1   3      157.77      171.75     14.08 o
  17   1   3        5.19        6.82     11.73 o
  19   1   3     2983.45     2919.86     89.85 o
  21   1   3        9.75       22.19     16.54 o
  23   1   3      244.36      241.20     36.19 o
  25   1   3        8.94       17.05     18.61 o
  27   1   3        9.01        7.60     19.62 o
 -30   2   3     1040.09     1112.07     79.76 o
 -28   2   3     2991.36     2727.25    290.51 o
 -26   2   3      157.23      137.91     28.51 o
 -24   2   3     2025.26     1907.30    125.47 o
 -22   2   3      228.97      201.23     59.79 o
 -20   2   3     3931.57     3891.95    153.25 o
 -18   2   3     5568.90     5232.68    110.03 o
 -16   2   3     6066.74     5953.15     88.09 o
 -14   2   3      446.18      469.58     16.77 o
 -12   2   3     1242.91     1404.87     24.06 o
 -10   2   3      668.66      557.65     34.76 o
  -8   2   3     1911.69     2008.25     28.41 o
  -6   2   3       12.31       26.48     13.50 o
  -4   2   3    35097.64    36455.20    240.49 o
  -2   2   3    12457.24    12605.74     99.95 o
   0   2   3     4214.94     3753.87     61.13 o
   2   2   3      572.77      485.87     64.00 o
   4   2   3    22005.47    21614.08    175.89 o
   6   2   3     3408.09     2996.88     51.01 o
   8   2   3    19474.45    19649.33    151.83 o
  10   2   3     1811.98     1700.13     49.60 o
  12   2   3      557.76      610.22     22.12 o
  14   2   3      153.68      156.72     13.80 o
  16   2   3      481.37      567.38     74.19 o
  18   2   3      457.08      491.94     61.47 o
  20   2   3     4047.91     4133.23    111.77 o
  22   2   3       76.20       89.26     23.82 o
  24   2   3     1011.82      925.95     67.75 o
  26   2   3       69.14       84.92     27.81 o
 -29   3   3      745.22      785.76     65.46 o
 -27   3   3      899.74      789.36     63.08 o
 -25   3   3      110.84       94.47     25.58 o
 -23   3   3       74.17       88.49     45.47 o
 -21   3   3     4334.55     4180.41    106.86 o
 -19   3   3     6759.30     6628.41    163.36 o
 -17   3   3     5687.45     5742.23     96.73 o
 -15   3   3     1228.78     1276.57     37.08 o
 -13   3   3     5655.54     5425.00     96.26 o
 -11   3   3     8763.59     8486.95     76.01 o
  -9   3   3     6065.00     5911.36     58.56 o
  -7   3   3     6103.96     6150.88     58.08 o
  -5   3   3      505.41      350.30     17.04 o
  -3   3   3     2018.80     2105.87     35.24 o
  -1   3   3      108.72      131.13     12.22 o
   1   3   3     3115.14     2913.84     67.00 o
   3   3   3    17871.04    18429.82    156.81 o
   5   3   3    15418.71    15322.66    147.84 o
   7   3   3     8300.53     8575.12     96.73 o
   9   3   3     2477.62     2532.64     49.10 o
  11   3   3       58.60       55.44      8.99 o
  13   3   3      549.29      530.66     23.88 o
  15   3   3     2407.03     2565.06    116.26 o
  17   3   3     2930.83     2848.28     65.73 o
  19   3   3     4398.00     4169.94    139.78 o
  21   3   3      458.45      576.63     51.55 o
  23   3   3     1035.03     1078.56     73.37 o
  25   3   3      758.28      797.20     66.65 o
 -28   4   3      539.40      625.15    116.20 o
 -26   4   3     1240.07     1176.67     77.16 o
 -24   4   3      117.49      143.76     32.84 o
 -22   4   3     1042.00     1041.07     59.88 o
 -20   4   3      392.93      362.82     39.58 o
 -18   4   3      116.57      144.86     33.35 o
 -16   4   3    16405.32    16244.48    157.46 o
 -14   4   3     4502.37     4421.58     83.13 o
 -12   4   3     3861.20     3961.43     52.30 o
 -10   4   3      199.46      246.80     17.42 o
  -8   4   3      281.87      279.12     16.72 o
  -6   4   3     3517.85     3648.61     45.15 o
  -4   4   3    26630.35    26937.48    176.35 o
  -2   4   3      175.48      194.80     11.74 o
   0   4   3       26.68       23.70      7.29 o
   2   4   3      205.34      248.11     15.80 o
   4   4   3      158.15      202.29     15.28 o
   6   4   3       60.26       34.97      8.39 o
   8   4   3     4845.48     5025.24     74.51 o
  10   4   3      534.98      496.10     25.05 o
  12   4   3     2833.48     2830.56     51.71 o
  14   4   3      130.06      142.61     18.01 o
  16   4   3      308.55      321.01     31.60 o
  18   4   3      842.99      814.96     41.73 o
  20   4   3     6524.19     6769.14    183.57 o
  22   4   3     3241.90     3466.98    173.46 o
  24   4   3      261.41      263.38     40.44 o
 -27   5   3        0.25       -5.05     15.75 o
 -25   5   3      135.05      154.63     27.21 o
 -23   5   3      198.54      271.96     37.16 o
 -21   5   3       81.72       48.33     16.51 o
 -19   5   3       54.39       49.82     13.57 o
 -17   5   3       95.54      100.60     15.66 o
 -15   5   3        8.76        2.07      8.61 o
 -13   5   3        0.58       -2.55      6.08 o
 -11   5   3      132.35      135.07     12.51 o
  -9   5   3      253.19      235.67     18.37 o
  -7   5   3     1593.85     1609.01     53.23 o
  -5   5   3     4065.23     4154.68     63.10 o
  -3   5   3      896.67      957.53     28.97 o
  -1   5   3      210.24      178.65     18.13 o
   1   5   3      145.22      130.54     13.16 o
   3   5   3      195.18      177.80     15.78 o
   5   5   3      117.47      118.56     18.20 o
   7   5   3        0.99       -3.37     12.63 o
   9   5   3      745.59      778.73     43.16 o
  11   5   3      284.80      298.70     25.46 o
  13   5   3       14.14       20.14     10.83 o
  15   5   3      129.63      135.69     25.42 o
  17   5   3      956.56      963.17     91.78 o
  19   5   3        4.49      -18.53     18.53 o
  21   5   3      408.53      419.34     69.05 o
  23   5   3       30.49       45.47     30.31 o
 -24   6   3      797.92      706.83     68.75 o
 -22   6   3       20.22       22.89     23.20 o
 -20   6   3      651.51      699.81     61.79 o
 -18   6   3     2059.16     2061.51     65.28 o
 -16   6   3      161.70      147.26     22.32 o
 -14   6   3     5430.23     5485.29    103.08 o
 -12   6   3       85.32       79.34     14.40 o
 -10   6   3      567.75      454.43     27.55 o
  -8   6   3      276.37      244.15     20.30 o
  -6   6   3     5296.41     5358.42     78.77 o
  -4   6   3      763.80      814.99     30.78 o
  -2   6   3        7.36        4.35     10.17 o
   0   6   3       11.79       -0.22      9.61 o
   2   6   3        2.74       -1.01      8.84 o
   4   6   3       93.20       92.72     18.43 o
   6   6   3      189.78      227.07     22.96 o
   8   6   3      204.32      200.66     27.08 o
  10   6   3     2029.77     2100.07    102.73 o
  12   6   3      384.63      368.53     32.88 o
  14   6   3       13.81       24.42     21.05 o
  16   6   3       45.71       45.97     20.14 o
  18   6   3      449.30      499.45     48.65 o
  20   6   3      180.85      215.56     52.21 o
 -21   7   3     3353.83     3435.56    190.30 o
 -19   7   3     2888.60     2876.36     93.66 o
 -17   7   3     1384.17     1537.95     59.41 o
 -15   7   3      701.78      737.83     47.81 o
 -13   7   3     1254.21     1377.19     75.72 o
 -11   7   3     3732.18     3799.86     72.36 o
  -9   7   3     2354.68     2415.49     56.19 o
  -7   7   3     2184.13     2248.42     53.75 o
  -5   7   3     1529.39     1529.78     52.16 o
  -3   7   3       61.18       43.26     15.36 o
  -1   7   3     2003.33     2070.10     60.22 o
   1   7   3     2207.73     2027.65     71.45 o
   3   7   3     1472.04     1410.03     60.06 o
   5   7   3     1154.89     1192.06     55.82 o
   7   7   3     3513.45     3373.80     94.40 o
   9   7   3     1408.85     1460.55    133.04 o
  11   7   3      807.69      842.18     48.56 o
  13   7   3      107.52      152.73     25.38 o
  15   7   3      523.86      613.48     74.94 o
  17   7   3     5758.67     5878.10    146.34 o
 -18   8   3      862.39      929.88    100.20 o
 -16   8   3     1191.86     1238.75    123.78 o
 -14   8   3     2482.12     2491.49     96.87 o
 -12   8   3      298.76      330.69     43.16 o
 -10   8   3       51.15       41.38     16.77 o
  -8   8   3      309.62      359.69     74.94 o
  -6   8   3      714.28      733.98     55.29 o
  -4   8   3     2947.38     2900.61    170.09 o
  -2   8   3      892.34      884.21     87.57 o
   0   8   3      480.20      413.92     43.79 o
   2   8   3      796.89      751.28     90.10 o
   4   8   3     1201.56     1261.92     77.47 o
   6   8   3      454.22      462.04     45.20 o
   8   8   3     3642.70     3878.99    110.44 o
  10   8   3      457.80      468.91     46.40 o
  12   8   3     1063.73     1192.34    107.78 o
  14   8   3       15.63       13.47     28.63 o
 -11   9   3       18.50       10.10     25.26 o
  -9   9   3       27.38       17.56     19.62 o
  -7   9   3       25.85       24.06     32.00 o
  -5   9   3      186.50      131.17     28.58 o
  -3   9   3       20.31       27.67     24.42 o
  -1   9   3      366.31      472.31    102.73 o
   1   9   3      175.80      199.84     34.29 o
   3   9   3      245.20      229.48     35.73 o
   5   9   3      344.79      298.72     39.08 o
   7   9   3       22.75       26.28     19.62 o
   9   9   3       10.97       28.73     20.14 o
 -30   0   4     2706.12     2362.79    138.10 o
 -28   0   4      350.60      330.08     58.94 o
 -26   0   4      204.95      166.73     42.10 o
 -24   0   4     3132.31     2879.81    129.68 o
 -22   0   4      478.80      540.60     64.00 o
 -20   0   4    10926.82    10673.81    245.88 o
 -18   0   4     7668.99     7925.37    195.36 o
 -16   0   4    24611.75    25194.11    407.55 o
 -14   0   4    13441.67    13263.96    245.88 o
 -12   0   4     2576.60     2571.56     46.31 o
 -10   0   4    60155.72    60610.58    533.25 o
  -8   0   4    36835.70    37173.40    278.19 o
  -6   0   4    62108.91    61354.58    449.36 o
  -4   0   4    65707.61    64008.56    466.76 o
  -2   0   4    66689.74    64490.48    468.88 o
   0   0   4    31122.24    32299.32    410.92 o
   2   0   4    48172.38    50637.46    624.80 o
   4   0   4    30945.90    29594.66    389.03 o
   6   0   4    34008.71    33381.64    321.39 o
   8   0   4      391.27      278.85     56.42 o
  10   0   4     4543.78     4254.46     77.69 o
  12   0   4     5021.62     5065.26     98.52 o
  14   0   4    18266.79    18128.99    285.45 o
  16   0   4     6259.68     6049.36    123.78 o
  18   0   4      854.02      959.94     87.57 o
  20   0   4     3822.40     3494.50    146.52 o
  22   0   4     6440.48     5858.98    202.09 o
  24   0   4     2934.49     3004.43    149.88 o
  26   0   4     1657.14     1660.52    116.20 o
 -31   1   4      609.44      609.38     59.51 o
 -29   1   4      629.59      808.75     64.83 o
 -27   1   4      489.09      341.88     40.44 o
 -25   1   4      246.64      194.20     30.96 o
 -23   1   4     1671.85     1604.61     67.27 o
 -21   1   4     2195.90     2217.53     74.36 o
 -19   1   4     2675.04     2740.28     80.84 o
 -17   1   4      931.94     1090.99     63.15 o
 -15   1   4      881.83      787.39     22.48 o
 -13   1   4    12543.72    12598.50    119.86 o
 -11   1   4    16777.24    16581.90    117.37 o
  -9   1   4    18726.39    19408.23    127.22 o
  -7   1   4     2624.36     2655.77     26.59 o
  -5   1   4     1938.53     1960.19     35.25 o
  -3   1   4       37.35       27.95      5.05 o
  -1   1   4     2317.43     2331.54     66.86 o
   1   1   4     9565.40     9738.06    111.92 o
   3   1   4     1375.95     1395.02     38.25 o
   5   1   4    28552.29    29501.70    231.64 o
   7   1   4     7227.92     6942.54     71.28 o
   9   1   4     1769.26     1575.86     40.11 o
  11   1   4       47.86       42.62     13.46 o
  13   1   4      178.20      146.65     13.16 o
  15   1   4     1654.21     1645.78     36.87 o
  17   1   4     2156.48     2211.49     92.63 o
  19   1   4      657.79      759.71     55.97 o
  21   1   4      495.04      512.01     48.22 o
  23   1   4        4.96        1.10     17.24 o
  25   1   4      403.17      269.62     40.49 o
 -30   2   4      329.06      272.63     41.63 o
 -28   2   4      989.48     1028.26     72.88 o
 -26   2   4        1.19       20.91     17.24 o
 -24   2   4      124.56      129.95     26.62 o
 -22   2   4      117.60      137.01     24.67 o
 -20   2   4      218.02      233.93     30.35 o
 -18   2   4     1554.57     1484.96     55.82 o
 -16   2   4      819.97      813.26     50.05 o
 -14   2   4     1039.70     1175.72     20.44 o
 -12   2   4      728.04      814.50     19.47 o
 -10   2   4     2790.83     2761.76     33.70 o
  -8   2   4      984.93     1110.86     19.92 o
  -6   2   4     3079.67     2941.74     39.33 o
  -4   2   4     3220.22     3544.49     44.12 o
  -2   2   4       26.10       38.35      6.10 o
   0   2   4     3848.82     3613.54     53.12 o
   2   2   4        2.61       -0.17      3.47 o
   4   2   4      281.23      302.53     15.82 o
   6   2   4     5251.00     5449.95     68.68 o
   8   2   4    14934.12    14848.87    141.25 o
  10   2   4       44.79       25.10      6.42 o
  12   2   4       44.29       49.49      8.98 o
  14   2   4      525.46      520.12     23.57 o
  16   2   4     2613.74     2595.60     61.08 o
  18   2   4     4907.59     4664.38    123.78 o
  20   2   4       82.06       69.98     31.16 o
  22   2   4        7.74        0.75     16.04 o
  24   2   4       97.94       85.20     26.12 o
  26   2   4       78.08      124.08     39.58 o
 -29   3   4      986.94     1048.21     74.36 o
 -27   3   4      649.20      606.35     55.63 o
 -25   3   4      349.05      321.02    100.20 o
 -23   3   4      111.26       91.59     23.02 o
 -21   3   4     1095.31     1042.04     58.94 o
 -19   3   4     5102.04     5034.44    112.15 o
 -17   3   4     1618.62     1587.03     42.46 o
 -15   3   4     5102.82     5149.90     70.91 o
 -13   3   4      663.04      652.32     19.38 o
 -11   3   4     2607.64     2445.12     37.87 o
  -9   3   4    17878.04    17659.29    125.45 o
  -7   3   4      119.43      134.42      9.23 o
  -5   3   4     1641.13     1390.89     29.51 o
  -3   3   4     5471.38     5262.04     61.77 o
  -1   3   4     3211.89     3030.86     51.44 o
   1   3   4     5156.18     4920.62     69.89 o
   3   3   4     5414.89     5696.36     68.85 o
   5   3   4       19.41       13.79      6.03 o
   7   3   4     8305.07     8937.97    101.52 o
   9   3   4       16.56       40.35      8.64 o
  11   3   4      206.66      183.39     15.36 o
  13   3   4     3550.36     3610.82    132.96 o
  15   3   4     1066.65     1122.92     40.78 o
  17   3   4     2835.74     2894.59     68.98 o
  19   3   4       54.48       69.89     22.63 o
  21   3   4       25.01       -5.05     21.89 o
  23   3   4      115.02      158.84     46.31 o
  25   3   4      530.75      450.06     52.40 o
 -28   4   4      965.56     1071.09     75.96 o
 -26   4   4      200.98      196.69     33.56 o
 -24   4   4      837.15      794.91     52.11 o
 -22   4   4      214.05      254.98     29.04 o
 -20   4   4     3825.99     3933.18     94.28 o
 -18   4   4     1927.05     1796.28     45.24 o
 -16   4   4    13264.31    13118.05    135.53 o
 -14   4   4     1293.79     1293.34     42.78 o
 -12   4   4      106.68      119.17     11.31 o
 -10   4   4     2935.53     2932.14     42.33 o
  -8   4   4     5931.15     5762.19     60.67 o
  -6   4   4    32074.11    32219.16    206.19 o
  -4   4   4      581.63      627.01     25.03 o
  -2   4   4        4.83       50.64     35.77 o
   0   4   4     4008.39     3944.89     92.66 o
   2   4   4     4428.16     4406.86     53.49 o
   4   4   4    11364.69    11462.17    119.13 o
   6   4   4     9025.98     8848.24    103.96 o
   8   4   4     1812.71     1798.16     66.80 o
  10   4   4     5976.11     5891.74     86.36 o
  12   4   4     1668.79     1648.09     40.36 o
  14   4   4     2439.02     2619.49     63.94 o
  16   4   4      870.60      963.61     42.02 o
  18   4   4        6.89        4.42     11.66 o
  20   4   4     3653.27     3776.30    113.16 o
  22   4   4     2232.45     2242.29     90.13 o
  24   4   4      874.53      810.74     67.60 o
 -27   5   4       15.03       11.53     23.20 o
 -25   5   4       64.58      122.53     33.55 o
 -23   5   4     2046.01     1998.45     91.12 o
 -21   5   4     1605.53     1547.45     77.45 o
 -19   5   4      335.00      305.49     29.42 o
 -17   5   4       85.27      108.18     18.96 o
 -15   5   4      205.42      146.72     20.49 o
 -13   5   4     2635.33     2560.51     51.50 o
 -11   5   4     1874.08     1948.19     44.43 o
  -9   5   4      400.56      396.40     23.62 o
  -7   5   4     1593.41     1665.96     40.12 o
  -5   5   4     3104.72     3224.13     70.01 o
  -3   5   4      365.06      375.90     26.15 o
  -1   5   4       98.96       83.26     14.46 o
   1   5   4     1466.86     1427.05     35.25 o
   3   5   4    11283.81    11234.60    136.24 o
   5   5   4     1100.71     1018.41    101.05 o
   7   5   4     6561.23     6586.93    122.64 o
   9   5   4      115.76       94.90     18.94 o
  11   5   4      772.82      699.11     68.62 o
  13   5   4     3028.05     3160.60     88.02 o
  15   5   4     1194.30     1271.33     60.42 o
  17   5   4     1441.06     1474.18     66.33 o
  19   5   4       33.86       50.52     32.00 o
  21   5   4      271.99      397.45     70.73 o
 -24   6   4       21.35       13.34     23.20 o
 -22   6   4       24.82       53.23     37.89 o
 -20   6   4       96.75      116.30     29.49 o
 -18   6   4      837.05      803.99     62.48 o
 -16   6   4     3196.40     3176.59     79.02 o
 -14   6   4     1522.59     1523.44     53.81 o
 -12   6   4     3303.19     3438.40     65.15 o
 -10   6   4       50.15       60.78     12.75 o
  -8   6   4      200.97      187.97     19.32 o
  -6   6   4     1205.05     1116.63     36.21 o
  -4   6   4       37.74       53.43     13.26 o
  -2   6   4     1760.04     1749.49     52.10 o
   0   6   4      125.30      103.00     16.87 o
   2   6   4      114.24      116.05     17.81 o
   4   6   4       14.71       -3.01     11.27 o
   6   6   4     3907.83     3792.27    142.31 o
   8   6   4     7799.87     7896.74    210.51 o
  10   6   4      386.08      311.48     35.11 o
  12   6   4        7.69        8.60     10.64 o
  14   6   4       12.77        2.16     14.57 o
  16   6   4      158.70      209.28     33.68 o
  18   6   4     1461.22     1608.82     74.32 o
  20   6   4      899.91      816.79     99.36 o
 -21   7   4      392.96      333.61     48.13 o
 -19   7   4       70.30       90.65     22.96 o
 -17   7   4      734.19      774.42     49.89 o
 -15   7   4      965.15     1018.81     55.26 o
 -13   7   4       48.25       47.94     17.04 o
 -11   7   4       36.34       21.43     11.90 o
  -9   7   4       61.90       27.06     12.27 o
  -7   7   4      442.89      438.54     31.60 o
  -5   7   4      182.57      168.82     27.09 o
  -3   7   4       68.65       35.45     14.37 o
  -1   7   4      288.37      311.84     29.42 o
   1   7   4      109.76      105.93     23.73 o
   3   7   4     1379.67     1243.72     76.63 o
   5   7   4       21.23       26.95     15.48 o
   7   7   4       98.63      114.62     30.31 o
   9   7   4        0.08       16.90     26.95 o
  11   7   4      139.36      137.55     22.32 o
  13   7   4       60.87       54.73     22.63 o
  15   7   4      666.57      746.81     60.59 o
  17   7   4      114.78      147.09     31.54 o
 -18   8   4      439.41      446.00    118.73 o
 -16   8   4      237.92      173.91     35.11 o
 -14   8   4      164.36       71.54     39.58 o
 -12   8   4     1211.67     1222.43     78.65 o
 -10   8   4      146.15      166.09     25.24 o
  -8   8   4     2440.77     2484.81     97.43 o
  -6   8   4      970.29      893.95     60.70 o
  -4   8   4       69.58       56.49     20.81 o
  -2   8   4      760.92      601.51     50.60 o
   0   8   4      257.77      242.61     43.79 o
   2   8   4        1.20        2.18     16.04 o
   4   8   4     1025.64     1199.79     61.11 o
   6   8   4        1.16       -2.43     16.04 o
   8   8   4     1259.00     1335.48     65.89 o
  10   8   4      728.14      764.11     60.70 o
  12   8   4      119.96       65.68     35.37 o
 -11   9   4        2.36       -1.68     21.89 o
  -9   9   4      104.12       90.53     37.89 o
  -7   9   4     1230.38     1302.08     79.02 o
  -5   9   4        7.41        6.74     21.05 o
  -3   9   4      248.32      232.42     35.73 o
  -1   9   4      157.28      143.15     29.77 o
   1   9   4      208.97      184.44     32.73 o
   3   9   4      312.96      324.77     41.63 o
   5   9   4      116.19      176.57     33.34 o
   7   9   4      473.42      452.27     48.84 o
 -31   1   5     1362.02     1461.03     83.19 o
 -29   1   5      702.60      678.55     64.84 o
 -27   1   5       20.25       38.06     28.63 o
 -25   1   5      494.86      507.23     46.94 o
 -23   1   5     3599.94     3535.90    100.01 o
 -21   1   5     3173.52     3102.90     88.10 o
 -19   1   5      360.07      358.30     33.92 o
 -17   1   5      550.17      453.16     57.26 o
 -15   1   5     2223.16     2157.94     40.75 o
 -13   1   5     4790.98     4680.94     50.10 o
 -11   1   5    11015.97    10857.22     84.10 o
  -9   1   5       40.61       21.95      3.82 o
  -7   1   5     8784.51     8973.32     63.09 o
  -5   1   5     1637.22     1539.10     20.37 o
  -3   1   5      588.68      685.44     25.04 o
  -1   1   5        4.15        0.72      5.73 o
   1   1   5     9729.19     9209.08    113.11 o
   3   1   5       30.38       44.02     10.38 o
   5   1   5    23083.48    23888.05    199.24 o
   7   1   5      264.50      167.93     12.96 o
   9   1   5      466.23      482.79     19.91 o
  11   1   5      169.40      165.44     14.08 o
  13   1   5     2459.55     2507.37     46.25 o
  15   1   5     8131.53     7921.27    107.72 o
  17   1   5      747.75      731.84     54.43 o
  19   1   5      931.62      815.93    165.04 o
  21   1   5       17.06       16.00     16.67 o
  23   1   5      136.77      117.47     37.89 o
  25   1   5     2138.27     2417.53    174.30 o
 -30   2   5      647.58      666.29     61.32 o
 -28   2   5      552.00      586.07     55.13 o
 -26   2   5     1636.13     1524.64    170.94 o
 -24   2   5      505.37      447.55     44.64 o
 -22   2   5      233.29      243.48     32.60 o
 -20   2   5       20.40       32.00     15.48 o
 -18   2   5    16848.88    16992.86    227.11 o
 -16   2   5      486.18      446.73     21.39 o
 -14   2   5       89.11       95.43      8.48 o
 -12   2   5        9.75        5.64      5.16 o
 -10   2   5     7274.51     6859.84     58.81 o
  -8   2   5     2628.88     2421.93     33.66 o
  -6   2   5    16097.06    16734.24    131.17 o
  -4   2   5    42614.81    43105.14    288.59 o
  -2   2   5     1545.41     1507.86     34.12 o
   0   2   5       12.89        4.11      5.83 o
   2   2   5      398.15      311.69     18.63 o
   4   2   5     1760.53     1509.83     44.66 o
   6   2   5      334.01      345.67     20.03 o
   8   2   5      617.43      506.34     34.00 o
  10   2   5     8872.41     8425.86     91.20 o
  12   2   5     4528.36     4598.53     65.27 o
  14   2   5      183.12      201.82     16.74 o
  16   2   5     3945.70     3919.70     78.38 o
  18   2   5     3206.09     3133.20     97.11 o
  20   2   5     3591.52     3614.79    109.38 o
  22   2   5      815.57      721.18     78.31 o
  24   2   5      869.66      760.08     64.83 o
 -29   3   5      414.78      344.65     45.84 o
 -27   3   5       41.77       56.70     22.65 o
 -25   3   5     1424.35     1570.18     87.57 o
 -23   3   5     1687.07     1583.29    123.78 o
 -21   3   5      800.18      693.05     43.05 o
 -19   3   5      268.98      301.73     28.51 o
 -17   3   5       27.28       25.85     10.21 o
 -15   3   5     5196.64     4893.46     68.56 o
 -13   3   5    14232.77    14283.08    111.87 o
 -11   3   5    20164.36    20209.75    142.36 o
  -9   3   5    13664.09    13912.16    105.39 o
  -7   3   5      294.98      473.51     27.22 o
  -5   3   5     5763.96     5383.59     69.52 o
  -3   3   5     5311.49     5219.27     68.31 o
  -1   3   5     6828.00     6556.13    106.66 o
   1   3   5     8088.35     8081.89     99.75 o
   3   3   5     4470.94     4341.51     60.76 o
   5   3   5    11900.14    12088.26    123.44 o
   7   3   5     4501.43     4188.89     64.86 o
   9   3   5     2637.78     2564.34     55.05 o
  11   3   5     4451.73     4318.44     64.71 o
  13   3   5     2050.31     2084.14     44.99 o
  15   3   5      561.84      588.51     36.34 o
  17   3   5      863.79      908.84     43.44 o
  19   3   5      481.56      556.90     50.35 o
  21   3   5      406.30      373.88     45.28 o
  23   3   5      121.15       47.33     28.63 o
 -28   4   5       38.22       50.26     21.20 o
 -26   4   5      210.60      216.96     30.59 o
 -24   4   5       61.69       53.90     18.27 o
 -22   4   5      288.64      276.47     30.18 o
 -20   4   5       40.45       39.97     15.04 o
 -18   4   5     5940.49     5915.40     85.23 o
 -16   4   5     1466.95     1471.77     39.11 o
 -14   4   5     3703.91     3643.17     50.69 o
 -12   4   5     4397.78     4506.58     55.84 o
 -10   4   5     2098.29     2039.99     43.56 o
  -8   4   5      415.73      403.46     22.04 o
  -6   4   5    24888.33    25917.28    203.97 o
  -4   4   5     1855.97     1558.21     36.26 o
  -2   4   5     1832.15     1760.59     45.48 o
   0   4   5      744.87      845.68     38.17 o
   2   4   5     2134.24     2081.82     61.83 o
   4   4   5     5193.92     5319.88    101.77 o
   6   4   5    27897.40    28220.14    243.75 o
   8   4   5      425.01      352.95     24.84 o
  10   4   5       87.65       76.17     13.20 o
  12   4   5     1097.84     1189.79     35.41 o
  14   4   5      126.45       89.48     17.02 o
  16   4   5      195.92      219.13     24.88 o
  18   4   5     1821.15     1904.44    110.29 o
  20   4   5       35.99       36.21     20.24 o
  22   4   5        4.37        4.10     18.61 o
 -27   5   5      624.24      743.38     72.17 o
 -25   5   5      125.45      159.70     36.19 o
 -23   5   5     1831.11     1695.55     84.85 o
 -21   5   5      464.51      493.41     58.94 o
 -19   5   5      291.20      287.10     28.58 o
 -17   5   5      514.20      477.84     54.67 o
 -15   5   5        0.09       -2.73     10.15 o
 -13   5   5      274.31      279.03     21.34 o
 -11   5   5      731.68      707.38     29.03 o
  -9   5   5      602.13      581.17     28.77 o
  -7   5   5      993.26      994.76     31.70 o
  -5   5   5       77.67       80.17     12.49 o
  -3   5   5     1525.42     1677.06     47.29 o
  -1   5   5     2619.82     2539.86     58.89 o
   1   5   5      686.35      687.49     45.74 o
   3   5   5     1364.16     1357.63     50.60 o
   5   5   5      773.97      749.33     71.57 o
   7   5   5       63.77       23.42     12.94 o
   9   5   5      115.25      101.27     20.14 o
  11   5   5      872.12      892.85     40.48 o
  13   5   5        1.26        8.27     22.74 o
  15   5   5     3354.96     3526.74    102.60 o
  17   5   5      195.62      183.15     39.58 o
  19   5   5       63.44       89.26     40.42 o
  21   5   5       52.53       75.78     40.42 o
 -24   6   5       16.30       39.97     26.62 o
 -22   6   5       50.89       47.90     25.42 o
 -20   6   5      553.51      501.86     53.94 o
 -18   6   5      407.47      495.59     61.47 o
 -16   6   5     3484.94     3399.43     82.81 o
 -14   6   5      608.45      588.05     39.86 o
 -12   6   5      338.26      346.29     25.34 o
 -10   6   5      751.04      752.61     34.28 o
  -8   6   5     9263.21     9489.41    122.27 o
  -6   6   5      386.93      395.91     26.44 o
  -4   6   5     1635.58     1559.74     75.36 o
  -2   6   5      154.66      157.02     20.00 o
   0   6   5        9.96       19.96     11.63 o
   2   6   5     2371.54     2406.43     62.67 o
   4   6   5     1533.07     1501.07     91.78 o
   6   6   5      551.81      619.93     73.26 o
   8   6   5      387.14      414.13     39.88 o
  10   6   5        8.71       -5.67     10.90 o
  12   6   5      258.48      309.62     29.97 o
  14   6   5      271.02      309.08     37.88 o
  16   6   5       38.30       31.79     18.61 o
  18   6   5        2.34       16.00     18.94 o
 -21   7   5      292.42      220.05     62.31 o
 -19   7   5      264.61      314.84     35.35 o
 -17   7   5     1313.90     1360.00     58.46 o
 -15   7   5     1475.26     1513.12     60.44 o
 -13   7   5     1700.76     1689.69     59.96 o
 -11   7   5     2808.58     2815.98     63.65 o
  -9   7   5     5041.58     5034.44     85.10 o
  -7   7   5     1668.68     1647.93     47.80 o
  -5   7   5      190.91      197.98     24.39 o
  -3   7   5     3458.56     3710.64    127.68 o
  -1   7   5     3244.68     3228.85     77.20 o
   1   7   5     4835.39     4750.90     95.13 o
   3   7   5     1567.32     1652.79     67.21 o
   5   7   5     1852.85     1792.03    112.83 o
   7   7   5     2027.48     1981.10     76.19 o
   9   7   5     1038.48      977.14     63.63 o
  11   7   5     2142.84     2280.25     69.84 o
  13   7   5      454.21      480.40     49.15 o
  15   7   5     1941.15     1952.50    105.26 o
 -18   8   5      669.22      775.71     67.54 o
 -16   8   5      483.83      410.94     48.13 o
 -14   8   5      646.29      672.71     61.09 o
 -12   8   5      891.93      983.62     71.86 o
 -10   8   5      882.76      925.65     65.64 o
  -8   8   5      882.15      788.30     48.36 o
  -6   8   5      962.49      916.77     80.33 o
  -4   8   5     1303.57     1159.56     64.01 o
  -2   8   5      742.21      697.98     54.17 o
   0   8   5       62.08       86.92     26.10 o
   2   8   5      655.30      625.48     52.36 o
   4   8   5      200.61      160.96     29.70 o
   6   8   5     6314.71     6136.85    208.83 o
   8   8   5     1146.80     1142.65     73.23 o
  10   8   5      232.11      278.48     38.58 o
  12   8   5      431.48      447.97     69.05 o
 -11   9   5        7.03      -20.21     20.21 o
  -9   9   5       15.22        4.45     19.37 o
  -7   9   5      689.10      550.62     51.79 o
  -5   9   5       38.33       39.44     31.16 o
  -3   9   5      146.58      169.50     48.00 o
  -1   9   5      474.96      417.68     64.00 o
   1   9   5       31.97       40.69     27.79 o
   3   9   5      518.70      499.93     51.16 o
   5   9   5      205.33      202.24     34.99 o
 -32   0   6      888.60      848.79     99.36 o
 -30   0   6     2092.65     2261.74    131.36 o
 -28   0   6     1730.34     1840.72    112.83 o
 -26   0   6     2267.85     2228.06    117.89 o
 -24   0   6     1649.16     1825.56    101.05 o
 -22   0   6     1059.24     1020.56     74.10 o
 -20   0   6    10695.38    10709.18    245.88 o
 -18   0   6      779.70      845.42     60.63 o
 -16   0   6        6.59       46.20     13.66 o
 -14   0   6    19194.44    19777.97    173.63 o
 -12   0   6     2919.11     2691.34     43.44 o
 -10   0   6    13016.38    11723.97    114.13 o
  -8   0   6    23641.99    24140.40    199.20 o
  -6   0   6    16810.96    18089.09    156.98 o
  -4   0   6    79013.26    79464.75    579.83 o
  -2   0   6      723.23      762.90     37.05 o
   0   0   6    10909.25    10267.95    176.83 o
   2   0   6       89.92       30.31     11.79 o
   4   0   6    36803.07    39128.34    520.39 o
   6   0   6    50997.92    51597.18    486.97 o
   8   0   6    12502.98    11646.43    218.09 o
  10   0   6    18018.83    18124.13    219.40 o
  12   0   6    14322.40    14468.98    191.80 o
  14   0   6     5897.73     5925.41    364.61 o
  16   0   6    15924.61    15748.06    286.30 o
  18   0   6     1881.14     1732.94    104.41 o
  20   0   6     3335.02     3071.79    143.15 o
  22   0   6      602.49      668.59     85.89 o
  24   0   6      448.17      485.02     75.78 o
 -31   1   6      155.96       96.98     28.51 o
 -29   1   6     1455.42     1342.39     70.67 o
 -27   1   6       92.84      139.19     31.16 o
 -25   1   6     3000.13     3048.94     97.56 o
 -23   1   6      491.71      453.12     58.10 o
 -21   1   6        5.11       -5.89     11.91 o
 -19   1   6      676.90      655.61     39.41 o
 -17   1   6     1296.74     1330.66     43.56 o
 -15   1   6     3430.61     3324.78     44.60 o
 -13   1   6     9745.46     9885.59     73.12 o
 -11   1   6    11538.67    12304.08     84.98 o
  -9   1   6     1464.11     1385.00     21.31 o
  -7   1   6     1827.87     1922.87     37.16 o
  -5   1   6     1457.03     1282.60     34.52 o
  -3   1   6      535.04      501.57     16.54 o
  -1   1   6     2045.64     2197.27     52.11 o
   1   1   6     1612.35     1671.78     56.42 o
   3   1   6    11966.77    12644.23    123.81 o
   5   1   6      999.63      781.17     30.51 o
   7   1   6      698.47      666.65     28.12 o
   9   1   6     6108.19     5932.06     73.58 o
  11   1   6     8002.58     8327.14     93.53 o
  13   1   6     1627.75     1609.51     43.75 o
  15   1   6      910.79      933.30     32.50 o
  17   1   6      292.68      323.76     37.88 o
  19   1   6      809.04      824.81     61.32 o
  21   1   6       25.98       48.20     42.10 o
  23   1   6       37.40       28.86     21.34 o
 -30   2   6        2.58      -11.90     17.39 o
 -28   2   6       27.69       20.37     18.94 o
 -26   2   6      184.55      151.94     29.16 o
 -24   2   6       20.94       29.10     15.08 o
 -22   2   6      244.60      224.53     26.80 o
 -20   2   6     2314.51     2215.88     62.23 o
 -18   2   6       65.43       55.37     14.43 o
 -16   2   6       51.62       34.04     12.64 o
 -14   2   6        7.80        1.38      4.10 o
 -12   2   6     3684.22     3682.90     43.25 o
 -10   2   6      794.10      855.43     17.38 o
  -8   2   6     6275.60     6785.63     62.18 o
  -6   2   6     2704.53     2698.58     42.09 o
  -4   2   6    12130.77    12621.38    111.11 o
  -2   2   6     1672.11     1834.41     69.96 o
   0   2   6      382.25      338.34     15.05 o
   2   2   6       93.22       93.30     10.15 o
   4   2   6     2800.29     3103.29     70.77 o
   6   2   6     2445.46     2551.08     48.56 o
   8   2   6      521.81      547.83     25.47 o
  10   2   6        7.08       11.82      6.88 o
  12   2   6     2305.28     2223.12     45.90 o
  14   2   6     2799.63     2693.74     56.88 o
  16   2   6     2247.85     2251.28     85.26 o
  18   2   6       12.56       14.78     15.78 o
  20   2   6        2.44        0.19     16.04 o
  22   2   6        0.57        4.21     16.67 o
  24   2   6      338.31      345.21     46.26 o
 -29   3   6      104.32      233.98     33.19 o
 -27   3   6       35.77       65.85     19.89 o
 -25   3   6     1263.28     1244.09     72.93 o
 -23   3   6       66.45      106.15     20.50 o
 -21   3   6       41.07       48.63     16.06 o
 -19   3   6        5.60       14.70     11.96 o
 -17   3   6      111.70      102.27     13.16 o
 -15   3   6      430.48      407.07     22.88 o
 -13   3   6       24.72       39.13      6.91 o
 -11   3   6      468.10      459.16     18.08 o
  -9   3   6     5754.31     6321.37     76.08 o
  -7   3   6     5470.73     5869.82    110.36 o
  -5   3   6     4578.74     4723.28     62.16 o
  -3   3   6      143.78      141.80     13.40 o
  -1   3   6     2229.85     2209.71     48.55 o
   1   3   6    17872.80    18313.09    180.07 o
   3   3   6        1.54        8.67      6.29 o
   5   3   6     4354.94     4467.46     66.89 o
   7   3   6        1.00        5.46      7.30 o
   9   3   6     1442.33     1334.55     37.90 o
  11   3   6     2989.91     3003.91     85.08 o
  13   3   6      977.63      967.07     32.89 o
  15   3   6      479.20      529.15     35.21 o
  17   3   6       47.99       61.96     15.97 o
  19   3   6       67.54       67.15     29.47 o
  21   3   6        1.19       -0.23     18.53 o
  23   3   6      201.46      222.32     43.79 o
 -28   4   6      544.16      553.37     47.88 o
 -26   4   6      591.90      604.60     46.38 o
 -24   4   6      923.82      969.06     56.36 o
 -22   4   6      322.68      360.35     34.38 o
 -20   4   6     2421.89     2425.26     69.90 o
 -18   4   6     7373.21     7254.14     96.75 o
 -16   4   6        4.03        5.10      7.98 o
 -14   4   6     2521.03     2407.53     46.98 o
 -12   4   6     1790.83     1961.68     42.15 o
 -10   4   6     5012.65     5028.37     70.49 o
  -8   4   6    15865.71    15746.48    143.86 o
  -6   4   6     1217.77     1211.67     32.81 o
  -4   4   6     8420.76     8155.81     93.04 o
  -2   4   6       12.31        4.35      7.85 o
   0   4   6     1738.57     1554.50     55.95 o
   2   4   6     3155.07     3013.41     74.99 o
   4   4   6     8013.02     7761.26    132.20 o
   6   4   6     5199.48     5129.73    176.83 o
   8   4   6     2435.80     2427.91     69.07 o
  10   4   6     4123.90     4177.26     93.34 o
  12   4   6     1719.90     1720.70     61.42 o
  14   4   6      727.93      780.10     55.03 o
  16   4   6     1210.66     1249.65     63.48 o
  18   4   6     2091.59     2006.63     78.49 o
  20   4   6     2000.78     2155.65    133.04 o
  22   4   6      482.50      618.06     90.94 o
 -27   5   6     2028.07     2217.59    104.98 o
 -25   5   6      862.43      936.89    190.30 o
 -23   5   6      376.26      395.15     50.54 o
 -21   5   6     1486.94     1542.23     77.67 o
 -19   5   6      118.11       98.23     18.75 o
 -17   5   6     2354.71     2284.56     64.75 o
 -15   5   6     1781.55     1904.30     65.80 o
 -13   5   6     6737.91     6744.93     90.44 o
 -11   5   6     7500.28     7271.42     93.93 o
  -9   5   6       15.57        4.29      8.05 o
  -7   5   6      125.65      122.50     14.97 o
  -5   5   6     2447.18     2545.21     51.56 o
  -3   5   6     1233.54     1186.49     40.59 o
  -1   5   6      380.60      334.92     26.15 o
   1   5   6      246.58      232.36     29.49 o
   3   5   6       69.13       73.67     17.74 o
   5   5   6     1351.27     1478.90     58.31 o
   7   5   6      155.33      133.94     22.01 o
   9   5   6     1462.79     1564.99     62.31 o
  11   5   6      308.70      314.41     32.73 o
  13   5   6      813.96      793.97     44.41 o
  15   5   6      407.62      426.66     44.82 o
  17   5   6      431.18      471.08     47.34 o
  19   5   6      566.21      734.27     95.99 o
 -24   6   6        3.03      -14.12     20.21 o
 -22   6   6      898.99     1091.02    101.89 o
 -20   6   6      524.54      489.51     54.43 o
 -18   6   6      941.47      964.51     73.55 o
 -16   6   6       79.06       55.81     18.71 o
 -14   6   6      144.39      180.87     25.17 o
 -12   6   6     3831.16     3952.59     71.60 o
 -10   6   6       11.50       27.74     10.85 o
  -8   6   6     9390.09     8993.54    112.60 o
  -6   6   6      410.02      478.35     29.01 o
  -4   6   6      597.44      582.66     37.26 o
  -2   6   6      140.57      132.65     19.11 o
   0   6   6       11.23       18.15     13.19 o
   2   6   6        4.21        4.38     11.18 o
   4   6   6     4671.95     4949.22    276.19 o
   6   6   6      253.65      270.37     43.79 o
   8   6   6      640.63      674.72     50.02 o
  10   6   6      129.40       61.09     19.41 o
  12   6   6      342.88      334.93     33.29 o
  14   6   6      161.22      208.37     34.29 o
  16   6   6      628.35      711.59     60.63 o
  18   6   6      577.18      595.74     55.36 o
 -21   7   6       89.36       54.64     40.42 o
 -19   7   6        3.14       10.84     15.49 o
 -17   7   6        2.89        2.94     14.43 o
 -15   7   6      221.43      244.48     38.04 o
 -13   7   6       34.36       14.86     14.77 o
 -11   7   6       68.06       84.47     16.16 o
  -9   7   6      597.19      561.20     36.58 o
  -7   7   6      790.19      730.44     44.79 o
  -5   7   6        3.72        9.92     12.34 o
  -3   7   6      549.55      551.58     38.89 o
  -1   7   6      408.31      383.59     51.51 o
   1   7   6      916.97      917.84     49.46 o
   3   7   6      508.27      502.74     44.55 o
   5   7   6      226.45      192.44     45.47 o
   7   7   6        1.86      -13.77     15.16 o
   9   7   6       73.35       48.00     20.24 o
  11   7   6      279.48      268.33     36.86 o
  13   7   6       75.80      103.15     27.39 o
  15   7   6        9.62      -15.34     15.34 o
 -18   8   6     1545.45     1581.67     66.95 o
 -16   8   6      885.46      986.44     58.99 o
 -14   8   6      409.79      376.25     36.87 o
 -12   8   6        8.86        8.53     15.80 o
 -10   8   6     2392.06     2271.52     77.39 o
  -8   8   6      171.33      156.50     24.94 o
  -6   8   6      384.10      360.70     33.85 o
  -4   8   6       15.88       18.82     16.63 o
  -2   8   6      138.48      153.61     27.97 o
   0   8   6        0.87       -8.42     14.29 o
   2   8   6     2406.61     2518.60     89.90 o
   4   8   6      191.68      109.47     37.05 o
   6   8   6      148.07      127.02     35.37 o
   8   8   6        1.53      -15.34     15.34 o
  10   8   6        8.24       10.10     19.05 o
 -11   9   6     1196.08     1167.08    107.78 o
  -9   9   6        3.72        6.57     21.89 o
  -7   9   6      156.10      155.37     30.89 o
  -5   9   6       65.54       29.64     20.81 o
  -3   9   6      466.96      400.91     44.64 o
  -1   9   6      535.19      510.38    135.57 o
   1   9   6       50.24       29.85     36.21 o
   3   9   6      877.13      941.36     79.99 o
 -31   1   7       11.79       -2.24     17.19 o
 -29   1   7      193.84      197.60     28.77 o
 -27   1   7      765.00      717.88     48.89 o
 -25   1   7        2.83        1.89     12.05 o
 -23   1   7      273.10      274.64     34.50 o
 -21   1   7     1077.73     1127.08     47.65 o
 -19   1   7       15.04        6.76      8.90 o
 -17   1   7      107.73      102.17     13.80 o
 -15   1   7     1695.38     1790.82     32.29 o
 -13   1   7     9424.80     9994.81     89.25 o
 -11   1   7    20634.46    21383.78    132.96 o
  -9   1   7     1177.47     1166.12     23.35 o
  -7   1   7      458.82      470.36     18.90 o
  -5   1   7     2750.86     2664.05     31.97 o
  -3   1   7     3916.07     4027.08     60.95 o
  -1   1   7    21042.10    19745.48    211.96 o
   1   1   7     1556.20     1509.78     42.87 o
   3   1   7      428.48      438.29     79.99 o
   5   1   7      225.30      309.28     21.05 o
   7   1   7       29.23       28.82      8.07 o
   9   1   7     7177.64     7067.55     85.35 o
  11   1   7      572.66      667.82     34.03 o
  13   1   7        4.61        5.61      7.34 o
  15   1   7      284.25      304.65     22.16 o
  17   1   7        4.36       25.98     18.53 o
  19   1   7       73.02       50.72     20.14 o
  21   1   7        4.54       -9.14     16.84 o
  23   1   7      448.04      508.36     54.74 o
 -30   2   7       50.32       38.93     19.25 o
 -28   2   7      881.81     1029.93     61.17 o
 -26   2   7      304.79      370.09     47.73 o
 -24   2   7      337.95      351.45     34.43 o
 -22   2   7       41.41       46.59     15.56 o
 -20   2   7     6263.60     6197.32    113.17 o
 -18   2   7     1567.01     1707.35     43.59 o
 -16   2   7     4713.69     4684.59     59.23 o
 -14   2   7     2118.95     2261.97     31.78 o
 -12   2   7      151.75      152.91     10.02 o
 -10   2   7     3442.00     3530.32     38.94 o
  -8   2   7    23242.64    24991.31    149.80 o
  -6   2   7    27381.58    26937.06    175.24 o
  -4   2   7     1416.70     1468.76     32.22 o
  -2   2   7     9433.21    10505.37    118.02 o
   0   2   7      941.02     1226.53     39.81 o
   2   2   7      483.72      462.93     25.76 o
   4   2   7    18708.02    19210.71    177.48 o
   6   2   7      265.02      254.67     19.06 o
   8   2   7       29.34       24.32      8.39 o
  10   2   7     3941.74     4170.59     71.60 o
  12   2   7     5202.85     4894.05     92.37 o
  14   2   7     1756.91     1797.59     44.27 o
  16   2   7     2172.55     2234.55     62.32 o
  18   2   7      632.65      613.57     54.09 o
  20   2   7       46.43       44.30     21.34 o
  22   2   7      114.73       93.08     28.51 o
 -29   3   7     2017.27     2307.82     80.94 o
 -27   3   7     3291.45     3418.41    113.68 o
 -25   3   7      600.44      602.30     44.80 o
 -23   3   7     1171.62     1186.35     66.46 o
 -21   3   7      669.58      645.26     42.34 o
 -19   3   7      100.01       64.49     15.82 o
 -17   3   7     1272.73     1182.26     35.25 o
 -15   3   7     3470.18     3469.46     57.13 o
 -13   3   7     6984.10     7017.35     70.64 o
 -11   3   7     2414.56     2383.42     36.63 o
  -9   3   7     1442.40     1314.18     28.45 o
  -7   3   7    12939.18    13290.14    136.85 o
  -5   3   7     3707.25     3389.65     54.47 o
  -3   3   7     1664.38     1585.74     42.12 o
  -1   3   7      175.54      144.68     16.17 o
   1   3   7     4080.79     4369.39     60.47 o
   3   3   7     3348.31     3606.25     73.18 o
   5   3   7      342.20      278.44     25.67 o
   7   3   7     3121.84     3086.77     58.42 o
   9   3   7     6506.18     6757.63     95.25 o
  11   3   7     5521.80     5493.87     79.24 o
  13   3   7     1729.74     1669.54     56.88 o
  15   3   7     2329.47     2408.68     64.86 o
  17   3   7     2285.33     2234.46     82.09 o
  19   3   7      110.90      118.25     27.81 o
  21   3   7      138.82      143.67     37.05 o
 -28   4   7     1108.15     1210.18     89.66 o
 -26   4   7      186.66      145.98     37.16 o
 -24   4   7     1060.79     1054.17     77.67 o
 -22   4   7     1073.67      976.33     75.78 o
 -20   4   7     4228.93     4264.47    123.01 o
 -18   4   7     4195.63     4132.08     83.84 o
 -16   4   7      223.53      199.13     29.07 o
 -14   4   7     1112.06     1211.70     38.65 o
 -12   4   7     3974.14     3837.48     69.60 o
 -10   4   7     1389.62     1401.30     36.14 o
  -8   4   7     9043.29     9016.37    105.09 o
  -6   4   7     8111.18     8461.37     97.76 o
  -4   4   7      234.79      247.15     25.31 o
  -2   4   7     1960.11     1999.73     51.97 o
   0   4   7        4.63        0.23      9.98 o
   2   4   7     4634.64     4532.45    180.20 o
   4   4   7        3.96        5.16      9.31 o
   6   4   7      387.75      364.88     33.68 o
   8   4   7     4055.44     3983.79    126.31 o
  10   4   7     4930.22     4849.26    104.71 o
  12   4   7      567.15      599.63     38.17 o
  14   4   7      788.19      806.99     57.77 o
  16   4   7     3019.42     3037.31     97.52 o
  18   4   7      611.52      675.32     90.94 o
  20   4   7      205.79      181.88     53.89 o
 -27   5   7       96.53       92.25     34.29 o
 -25   5   7       42.81       81.39     30.89 o
 -23   5   7       76.67      119.03     31.14 o
 -21   5   7        1.57       -1.86     17.24 o
 -19   5   7      906.13      904.15     45.63 o
 -17   5   7      109.60       97.90     18.08 o
 -15   5   7       10.20       13.55     11.90 o
 -13   5   7       59.16       73.23     13.16 o
 -11   5   7      280.92      305.68     22.68 o
  -9   5   7       47.93       45.08     11.42 o
  -7   5   7      890.97      841.50     32.53 o
  -5   5   7      216.68      234.03     22.20 o
  -3   5   7      640.86      684.04     37.48 o
  -1   5   7     2138.81     2070.73     57.27 o
   1   5   7      124.71      152.54     20.80 o
   3   5   7      101.48      126.30     22.01 o
   5   5   7       29.05        5.89     11.91 o
   7   5   7       19.20       34.73     17.68 o
   9   5   7      141.11      169.59     25.58 o
  11   5   7      503.11      434.32     39.24 o
  13   5   7       28.68       31.10     13.62 o
  15   5   7       77.18       32.48     20.21 o
  17   5   7        0.59       -2.43     14.57 o
  19   5   7      262.93      422.71     79.15 o
 -24   6   7      355.21      352.16     51.71 o
 -22   6   7      804.71      749.89     70.14 o
 -20   6   7      461.12      380.54     50.52 o
 -18   6   7      737.94      785.29     49.05 o
 -16   6   7      251.97      269.47     28.77 o
 -14   6   7       48.78       54.76     17.19 o
 -12   6   7      637.80      707.80     37.92 o
 -10   6   7     1791.65     1780.17     49.83 o
  -8   6   7      552.05      525.52     31.16 o
  -6   6   7     1029.74     1016.27     43.18 o
  -4   6   7       55.09       39.89     14.98 o
  -2   6   7       84.81       68.66     16.18 o
   0   6   7     1512.53     1557.31     64.98 o
   2   6   7        9.16       10.87     12.94 o
   4   6   7      790.73      799.07     54.43 o
   6   6   7     1421.42     1504.99    102.73 o
   8   6   7      289.78      311.37     35.67 o
  10   6   7       36.04       58.18     18.43 o
  12   6   7      226.41      239.53     28.14 o
  14   6   7      326.05      395.36     45.31 o
  16   6   7     1024.24      968.93    127.99 o
 -21   7   7        4.73       16.00     26.10 o
 -19   7   7     1176.77     1331.76     63.03 o
 -17   7   7      850.67      950.69     60.93 o
 -15   7   7     1033.48     1129.45     55.82 o
 -13   7   7     2506.23     2441.40     73.64 o
 -11   7   7       53.61       43.13     13.80 o
  -9   7   7     1110.25     1097.10     48.88 o
  -7   7   7     2651.62     2713.30     72.71 o
  -5   7   7     1014.21     1072.47     67.41 o
  -3   7   7     1234.92     1181.51     50.41 o
  -1   7   7       83.56       70.79     18.08 o
   1   7   7     2613.27     2756.58     93.87 o
   3   7   7     4426.42     4201.58    114.15 o
   5   7   7      136.29      157.43     28.51 o
   7   7   7     1908.64     1793.75     75.02 o
   9   7   7      616.10      688.03     55.36 o
  11   7   7     2208.31     2287.76     85.14 o
  13   7   7     4794.68     4833.97    137.87 o
 -18   8   7       32.87        5.13     17.48 o
 -16   8   7       17.09        7.76     15.52 o
 -14   8   7      300.96      314.38     35.30 o
 -12   8   7     1713.25     1796.49    129.70 o
 -10   8   7     2510.04     2455.00     64.09 o
  -8   8   7     1509.54     1615.62    105.06 o
  -6   8   7      424.90      475.07     39.48 o
  -4   8   7      354.81      364.50     35.80 o
  -2   8   7      227.54      222.23     29.02 o
   0   8   7      886.19      860.87     61.25 o
   2   8   7      538.86      538.51     51.71 o
   4   8   7     1031.47     1122.74    124.62 o
   6   8   7      541.04      603.49     57.26 o
   8   8   7      745.64      826.22     64.27 o
  -9   9   7      464.92      496.14     49.85 o
  -7   9   7        1.04       -0.84     17.86 o
  -5   9   7       69.48       69.21     24.92 o
  -3   9   7        1.05       19.22     29.47 o
  -1   9   7      189.68      137.02     30.31 o
   1   9   7       31.97        8.42     30.31 o
 -32   0   8      623.53      538.81     58.51 o
 -30   0   8     2654.43     2556.84    103.27 o
 -28   0   8     1691.51     1645.51     78.86 o
 -26   0   8      843.82      934.67     67.60 o
 -24   0   8     4031.19     3900.10    111.63 o
 -22   0   8    24376.49    24689.64    324.68 o
 -20   0   8      973.17      882.83     52.18 o
 -18   0   8     2300.76     2212.75     71.42 o
 -16   0   8      631.43      693.48     45.06 o
 -14   0   8     5197.31     5238.49     80.36 o
 -12   0   8      354.51      321.91     19.95 o
 -10   0   8    57810.41    60647.32    459.20 o
  -8   0   8    25365.94    25371.07    256.40 o
  -6   0   8     7986.83     7681.55     97.34 o
  -4   0   8      634.21      398.42     27.81 o
  -2   0   8      440.82      564.17     37.05 o
   0   0   8      372.31      262.72     32.00 o
   2   0   8    19092.54    20993.97    326.72 o
   4   0   8     2145.23     2236.48     80.84 o
   6   0   8     6384.44     6295.19    117.89 o
   8   0   8     2085.92     2235.40    153.25 o
  10   0   8     1047.23     1088.77     46.03 o
  12   0   8      563.65      531.25     99.36 o
  14   0   8    34846.65    33574.20    378.35 o
  16   0   8     8691.76     8445.82    153.34 o
  18   0   8     1797.26     1736.31    109.47 o
  20   0   8       20.73       69.05     35.37 o
  22   0   8      338.50      382.29     70.73 o
 -31   1   8     1356.50     1480.33     72.14 o
 -29   1   8     2346.28     2529.28     81.83 o
 -27   1   8      882.57      876.80     62.07 o
 -25   1   8     2086.37     2234.94     60.93 o
 -23   1   8     1152.96     1126.36     42.90 o
 -21   1   8      470.64      428.28     29.22 o
 -19   1   8      373.77      374.75     36.22 o
 -17   1   8      309.92      358.96     28.03 o
 -15   1   8     5953.81     6031.13     56.75 o
 -13   1   8     2438.34     2622.46     39.59 o
 -11   1   8     1143.25     1388.51     24.75 o
  -9   1   8    22368.12    23541.09    198.33 o
  -7   1   8      462.22      394.33     16.82 o
  -5   1   8     4292.56     4082.94     47.74 o
  -3   1   8     1955.94     1860.77     41.84 o
  -1   1   8        7.34        7.20      6.47 o
   1   1   8    13045.52    14287.60    328.40 o
   3   1   8     3476.69     3982.99     79.79 o
   5   1   8       30.93       39.32     11.37 o
   7   1   8     1574.35     1554.56     67.84 o
   9   1   8     3938.49     4092.31     64.85 o
  11   1   8     3387.64     3472.24     62.85 o
  13   1   8     1675.76     1656.19     42.84 o
  15   1   8      955.10      905.19     35.24 o
  17   1   8      469.95      529.95     89.26 o
  19   1   8      147.99      142.78     32.00 o
  21   1   8      335.50      285.49     41.48 o
 -30   2   8       12.07        2.08     16.30 o
 -28   2   8       30.95        5.78     16.90 o
 -26   2   8      274.52      223.09     33.13 o
 -24   2   8      117.75       67.61     20.30 o
 -22   2   8     2635.21     2619.40     72.18 o
 -20   2   8     6702.11     6521.08    111.65 o
 -18   2   8      405.92      417.31     31.23 o
 -16   2   8      335.61      355.70     19.46 o
 -14   2   8       49.57       43.30      7.10 o
 -12   2   8      381.52      401.41     15.21 o
 -10   2   8      476.23      537.70     15.97 o
  -8   2   8        0.70       12.35      4.44 o
  -6   2   8     4038.90     3969.45     50.36 o
  -4   2   8      269.15      292.48     21.19 o
  -2   2   8     3495.07     3521.96     63.10 o
   0   2   8        6.03       -5.33      6.85 o
   2   2   8      903.10     1075.03     31.30 o
   4   2   8        0.78       -0.16      6.31 o
   6   2   8        1.06       19.98      7.66 o
   8   2   8     1045.10     1051.47     43.01 o
  10   2   8     2120.49     2202.68     48.02 o
  12   2   8     1743.54     1581.35     55.67 o
  14   2   8     1662.83     1740.70     45.36 o
  16   2   8      262.65      263.69     27.21 o
  18   2   8       86.36      123.50     30.31 o
  20   2   8       48.56       64.00     34.52 o
  22   2   8        0.58        5.75     20.14 o
 -29   3   8     2657.22     2667.38     86.16 o
 -27   3   8      111.53      114.03     27.67 o
 -25   3   8      462.45      445.32     39.37 o
 -23   3   8      985.14     1004.92     50.42 o
 -21   3   8       58.24       81.68     17.74 o
 -19   3   8     4141.12     3924.96     83.36 o
 -17   3   8      121.58      115.00     14.82 o
 -15   3   8     4064.03     4256.80     66.28 o
 -13   3   8      859.98      824.64     24.06 o
 -11   3   8       79.89       97.38     10.40 o
  -9   3   8      285.10      263.80     18.46 o
  -7   3   8        3.41        4.81      6.12 o
  -5   3   8      805.80      753.00     26.86 o
  -3   3   8        5.66       13.16      8.12 o
  -1   3   8       57.42       59.77     11.78 o
   1   3   8      162.98      146.75     19.62 o
   3   3   8      306.81      265.57     26.12 o
   5   3   8        7.68       19.95      8.14 o
   7   3   8       87.31       96.83     13.78 o
   9   3   8      202.49      201.00     19.75 o
  11   3   8     2296.26     2216.37     54.21 o
  13   3   8        3.86        1.61      9.97 o
  15   3   8      201.22      167.72     23.18 o
  17   3   8      112.66       94.18     22.20 o
  19   3   8      475.05      442.27     48.13 o
  21   3   8     2135.54     2493.79    195.36 o
 -28   4   8      174.99      237.28     43.16 o
 -26   4   8      547.04      512.77     58.22 o
 -24   4   8     2827.57     2695.82    106.34 o
 -22   4   8     2287.74     2276.05    224.83 o
 -20   4   8     1740.20     1688.70     78.35 o
 -18   4   8      120.12      108.28     18.94 o
 -16   4   8     1011.64     1033.96     44.47 o
 -14   4   8     4218.54     4068.55     65.16 o
 -12   4   8     1245.29     1256.26     35.27 o
 -10   4   8     8760.07     8871.22    145.51 o
  -8   4   8     3656.20     3511.67     61.74 o
  -6   4   8     7083.15     7077.85     92.07 o
  -4   4   8     1141.78     1006.42     54.14 o
  -2   4   8     1677.83     1647.80     63.33 o
   0   4   8      962.37      999.86     50.93 o
   2   4   8     5503.97     5279.06    107.73 o
   4   4   8     4195.15     4164.36    149.88 o
   6   4   8     5363.35     5274.10    128.83 o
   8   4   8     1878.37     1839.22     63.70 o
  10   4   8      111.27      114.68     22.01 o
  12   4   8     1175.27     1224.30     52.79 o
  14   4   8     4616.94     4817.92    189.46 o
  16   4   8     3865.97     3854.49    113.70 o
  18   4   8     1066.33      978.46    112.83 o
  20   4   8        2.75        6.74     26.95 o
 -27   5   8      321.73      300.64     65.68 o
 -25   5   8       41.08       43.27     26.70 o
 -23   5   8      284.43      263.12     53.05 o
 -21   5   8      150.00      154.16     34.47 o
 -19   5   8      252.14      272.06     29.16 o
 -17   5   8      182.64      246.50     34.68 o
 -15   5   8      199.31      188.95     23.54 o
 -13   5   8      265.82      234.41     21.00 o
 -11   5   8     2431.68     2316.03     70.74 o
  -9   5   8     3643.18     3515.20     64.38 o
  -7   5   8     5236.58     5358.96     81.20 o
  -5   5   8      161.43      151.75     20.67 o
  -3   5   8      291.54      259.51     37.75 o
  -1   5   8     7650.36     7616.80    122.96 o
   1   5   8     2464.83     2366.31     74.91 o
   3   5   8      739.03      764.86     50.60 o
   5   5   8        7.84       -2.81     17.68 o
   7   5   8      761.16      724.63     52.21 o
   9   5   8     1397.66     1571.58    107.78 o
  11   5   8     1973.62     2021.06     71.98 o
  13   5   8      656.74      754.29     46.54 o
  15   5   8     1218.03     1141.13    123.78 o
  17   5   8       38.04       63.07     22.25 o
 -24   6   8       95.42       82.01     33.28 o
 -22   6   8     1824.46     1999.98     96.39 o
 -20   6   8      606.21      585.86     59.71 o
 -18   6   8      621.20      598.07     55.23 o
 -16   6   8      684.88      666.03     44.95 o
 -14   6   8      429.28      424.72     38.58 o
 -12   6   8      109.39      129.00     17.74 o
 -10   6   8     3945.96     3832.54    143.66 o
  -8   6   8       56.39       46.30     13.63 o
  -6   6   8     2527.93     2533.16     68.74 o
  -4   6   8       26.90       30.59     20.21 o
  -2   6   8     2015.37     2096.90     92.93 o
   0   6   8       57.10       58.40     18.13 o
   2   6   8     3503.13     3782.21    164.20 o
   4   6   8      178.27      175.85     44.63 o
   6   6   8       39.30       24.87     15.34 o
   8   6   8     1251.85     1273.75     61.32 o
  10   6   8      303.54      249.56     56.42 o
  12   6   8      122.77      136.75     22.84 o
  14   6   8     1316.61     1214.89     78.49 o
 -21   7   8        6.78      -15.16     21.44 o
 -19   7   8      792.50      773.59     51.80 o
 -17   7   8       13.54       14.17     15.04 o
 -15   7   8      327.23      374.32     61.82 o
 -13   7   8      284.55      271.12     31.05 o
 -11   7   8       93.92       91.46     17.65 o
  -9   7   8      259.32      221.82     22.81 o
  -7   7   8      306.21      251.34     31.85 o
  -5   7   8       68.66       66.53     18.15 o
  -3   7   8       34.87       38.64     20.61 o
  -1   7   8      168.28      195.01     26.70 o
   1   7   8      845.72      735.23     88.42 o
   3   7   8        5.83       14.60     17.74 o
   5   7   8       65.56       71.85     22.65 o
   7   7   8      172.51      140.81     28.28 o
   9   7   8      211.09      220.59     40.42 o
  11   7   8       15.74       22.56     34.52 o
 -16   8   8      204.63      223.28     31.60 o
 -14   8   8       67.77       75.51     21.57 o
 -12   8   8     2430.32     2311.51     88.74 o
 -10   8   8      860.35      778.52     50.82 o
  -8   8   8      409.60      375.23     36.11 o
  -6   8   8      786.98      874.99     53.81 o
  -4   8   8      257.69      222.28     50.02 o
  -2   8   8      235.78      205.35     37.89 o
   0   8   8      950.73      871.66     54.14 o
   2   8   8       55.98       23.58     20.24 o
   4   8   8     3933.94     3774.83    155.78 o
   6   8   8      372.58      305.71     48.84 o
   8   8   8        0.77       -6.74     16.67 o
  -7   9   8       57.67       80.30     26.12 o
  -5   9   8       14.96       23.39     21.04 o
  -3   9   8      390.26      376.48     44.64 o
 -31   1   9     1025.15     1210.86     69.26 o
 -29   1   9     1835.13     1870.14     70.64 o
 -27   1   9      644.45      646.03     47.33 o
 -25   1   9      277.13      278.88     31.77 o
 -23   1   9      579.58      597.06     48.13 o
 -21   1   9      189.11      180.88     20.46 o
 -19   1   9     1635.73     1749.88     46.47 o
 -17   1   9      745.27      873.73     32.81 o
 -15   1   9       74.53      104.20      9.26 o
 -13   1   9     7520.26     7789.64     89.40 o
 -11   1   9     1887.70     1878.38     50.96 o
  -9   1   9     5865.55     6195.05     59.07 o
  -7   1   9       92.17       83.76     11.23 o
  -5   1   9     1099.88      924.42     31.11 o
  -3   1   9      203.03      197.36     17.94 o
  -1   1   9    17552.49    18404.13    229.04 o
   1   1   9     1555.97     1801.17     53.59 o
   3   1   9      532.25      640.59     32.73 o
   5   1   9     1807.53     1614.07     48.99 o
   7   1   9      579.02      684.48     32.80 o
   9   1   9     9143.16     9137.83    106.99 o
  11   1   9     1338.85     1385.88     40.35 o
  13   1   9      137.29      117.35     16.34 o
  15   1   9     1266.27     1215.18     42.30 o
  17   1   9       14.17       24.31     27.79 o
  19   1   9     1795.14     2076.68     89.22 o
  21   1   9       70.09       55.54     25.42 o
 -30   2   9       40.09       36.92     20.23 o
 -28   2   9      196.22      235.87     32.47 o
 -26   2   9     1527.83     1573.89     61.55 o
 -24   2   9     9795.41     9800.11    154.30 o
 -22   2   9     4690.20     4731.84     98.47 o
 -20   2   9     4545.78     4247.65     88.84 o
 -18   2   9     1503.28     1365.55     64.36 o
 -16   2   9      192.97      192.28     17.06 o
 -14   2   9      657.51      621.57     18.63 o
 -12   2   9     2732.02     2886.43     38.31 o
 -10   2   9     3595.47     3751.55     47.79 o
  -8   2   9      218.02      314.78     20.03 o
  -6   2   9     1235.65     1072.97     35.73 o
  -4   2   9     3216.84     2965.54     86.18 o
  -2   2   9      566.84      643.59     30.90 o
   0   2   9     7809.60     7824.96    160.83 o
   2   2   9      786.51      831.52     35.43 o
   4   2   9     5248.88     4952.95    107.18 o
   6   2   9      618.40      623.61     33.46 o
   8   2   9      210.03      204.51     20.64 o
  10   2   9     1287.03     1224.08     61.74 o
  12   2   9     8994.51     8841.92    115.95 o
  14   2   9     9205.06     9063.76    114.58 o
  16   2   9     1383.27     1481.59     54.13 o
  18   2   9     1063.96     1156.58     76.63 o
  20   2   9       19.63       29.52     23.58 o
 -29   3   9      967.54      944.84     59.93 o
 -27   3   9      492.06      539.06     53.15 o
 -25   3   9     2230.57     2341.14     74.20 o
 -23   3   9     1947.25     1880.41     81.20 o
 -21   3   9      827.87      748.67     45.65 o
 -19   3   9     1060.85     1152.38     47.04 o
 -17   3   9     2101.18     2069.65     47.26 o
 -15   3   9     1351.04     1415.78     53.32 o
 -13   3   9     1022.80      939.73     63.20 o
 -11   3   9     6794.65     6585.05    101.12 o
  -9   3   9     9918.01    10174.33    189.18 o
  -7   3   9     2063.78     2003.32     44.17 o
  -5   3   9     2072.46     2022.41     50.98 o
  -3   3   9     5397.86     5088.27     85.19 o
  -1   3   9    13482.46    13822.08    159.20 o
   1   3   9     1750.48     1779.69    106.94 o
   3   3   9      305.66      425.69     55.58 o
   5   3   9       12.09        9.01     10.07 o
   7   3   9      734.53      759.61     53.89 o
   9   3   9     4086.88     3985.13     94.05 o
  11   3   9     2683.61     2759.37     68.70 o
  13   3   9     3260.08     3008.95     73.02 o
  15   3   9      990.45     1027.26     60.75 o
  17   3   9        3.45       -2.02     14.01 o
  19   3   9      699.54      729.21     95.99 o
 -28   4   9      820.10      758.62     73.57 o
 -26   4   9      667.07      742.59     69.47 o
 -24   4   9      912.40      840.19     71.45 o
 -22   4   9      708.95      780.09     77.47 o
 -20   4   9      266.64      289.05     41.22 o
 -18   4   9     6176.93     5956.29    109.75 o
 -16   4   9     1287.21     1222.22     61.42 o
 -14   4   9       56.21       48.37     11.60 o
 -12   4   9     1344.26     1309.39     38.19 o
 -10   4   9     4706.51     4695.69     74.07 o
  -8   4   9     5934.67     5593.16     96.42 o
  -6   4   9      707.69      675.27     32.44 o
  -4   4   9     2786.40     2824.14     65.28 o
  -2   4   9       81.90       64.10     17.44 o
   0   4   9     2649.16     2761.35     76.80 o
   2   4   9      150.48      124.68     21.34 o
   4   4   9     1759.88     1810.27     63.70 o
   6   4   9      237.15      224.04     28.58 o
   8   4   9     4854.40     4694.82    212.20 o
  10   4   9     1695.99     1549.23     60.73 o
  12   4   9     2618.29     2704.09    116.04 o
  14   4   9       16.60        7.11     15.27 o
  16   4   9      851.26      811.18     62.71 o
  18   4   9      538.38      468.18     79.15 o
 -27   5   9       15.26        0.70     30.31 o
 -25   5   9      178.13      162.18     58.94 o
 -23   5   9     1244.76     1231.17     86.71 o
 -21   5   9     1119.58     1163.42    145.67 o
 -19   5   9      484.15      497.41     54.13 o
 -17   5   9       21.39       16.29     13.52 o
 -15   5   9      110.28      109.50     24.20 o
 -13   5   9      974.77      963.27     50.82 o
 -11   5   9     1569.06     1477.40     57.66 o
  -9   5   9      423.29      413.61     28.20 o
  -7   5   9      698.88      644.36     34.69 o
  -5   5   9      409.55      388.76     31.94 o
  -3   5   9      848.55      820.68     41.53 o
  -1   5   9     1671.58     1506.20     51.49 o
   1   5   9     1160.15     1146.31     53.55 o
   3   5   9       33.91       22.74     14.29 o
   5   5   9      118.02      109.12     21.81 o
   7   5   9      403.01      414.32     39.88 o
   9   5   9      665.55      719.15     51.79 o
  11   5   9      594.43      594.50     48.22 o
  13   5   9      488.57      519.91     51.55 o
  15   5   9        0.07      -15.48     15.48 o
 -24   6   9     1060.89     1094.89     86.32 o
 -22   6   9      219.42      278.29     45.71 o
 -20   6   9       48.18       71.70     46.31 o
 -18   6   9      201.80      258.29     71.99 o
 -16   6   9      482.61      522.32     70.72 o
 -14   6   9     2051.92     1865.45     63.24 o
 -12   6   9     1410.89     1470.76     45.97 o
 -10   6   9        3.29        5.64     10.53 o
  -8   6   9     2444.81     2308.07     66.93 o
  -6   6   9       84.59      124.61     21.30 o
  -4   6   9       54.76       86.75     19.50 o
  -2   6   9     1394.22     1355.32     52.48 o
   0   6   9      689.63      743.00     45.72 o
   2   6   9     1569.63     1743.08     70.85 o
   4   6   9     1131.06     1273.58     61.32 o
   6   6   9      244.38      221.49     32.84 o
   8   6   9      834.41      738.11     69.05 o
  10   6   9        7.02        8.82     14.85 o
  12   6   9      149.46      131.31     23.87 o
  14   6   9      937.11      842.09     67.38 o
 -21   7   9     1431.34     1539.32    100.20 o
 -19   7   9      186.55      207.53     34.63 o
 -17   7   9     1028.93      947.19     74.85 o
 -15   7   9     2455.06     2377.24     75.93 o
 -13   7   9     2071.02     2298.26     93.41 o
 -11   7   9     1958.92     1896.70     87.14 o
  -9   7   9      971.80      937.88     52.26 o
  -7   7   9      867.35      865.54     74.10 o
  -5   7   9     1219.63     1163.17     64.43 o
  -3   7   9     4446.81     4568.75    102.88 o
  -1   7   9     1442.33     1481.31     58.74 o
   1   7   9      983.04      935.10     64.50 o
   3   7   9      273.99      351.58     72.42 o
   5   7   9      299.61      241.95     63.15 o
   7   7   9      597.18      769.03     60.06 o
   9   7   9      227.17      157.97     31.14 o
  11   7   9     2880.19     2836.01     99.30 o
 -16   8   9       54.91       33.95     20.50 o
 -14   8   9       93.60       64.66     28.74 o
 -12   8   9     1787.65     1750.13     68.01 o
 -10   8   9      698.56      733.86     49.84 o
  -8   8   9     1755.85     1666.82     92.78 o
  -6   8   9       10.72       33.97     26.95 o
  -4   8   9      292.94      362.69     37.75 o
  -2   8   9     2239.06     2246.69     75.96 o
   0   8   9      771.20      858.04     66.08 o
   2   8   9     1245.10     1226.55     90.94 o
   4   8   9        2.18       10.26     19.62 o
   6   8   9      147.71      153.88     46.31 o
 -30   0  10      401.93      353.66     67.36 o
 -28   0  10     1233.32     1174.61    167.57 o
 -26   0  10     3794.94     3876.71    117.18 o
 -24   0  10    29652.06    29975.90    620.59 o
 -22   0  10     6026.13     6256.02    139.78 o
 -20   0  10      487.61      573.34     47.69 o
 -18   0  10     2343.81     2467.61     77.94 o
 -16   0  10     2847.76     2774.51     54.70 o
 -14   0  10    17339.18    17726.84    176.73 o
 -12   0  10    13246.01    13938.75    148.56 o
 -10   0  10     3410.35     3126.58     59.16 o
  -8   0  10     8130.11     7676.34     99.68 o
  -6   0  10     4519.21     4430.52     71.49 o
  -4   0  10    25007.84    25317.05    387.34 o
  -2   0  10    17312.94    16760.14    287.98 o
   0   0  10    30268.49    31716.62    469.86 o
   2   0  10     4031.77     4023.31    121.26 o
   4   0  10      207.73      203.78     33.68 o
   6   0  10      817.83      863.13     42.94 o
   8   0  10      118.89      105.60     21.34 o
  10   0  10     2745.29     2844.59     82.24 o
  12   0  10    15265.42    14853.66    219.63 o
  14   0  10     1422.60     1434.56     69.89 o
  16   0  10       13.66      -18.53     20.21 o
  18   0  10      713.66      575.96     79.15 o
  20   0  10      317.96      262.72     60.63 o
 -31   1  10      313.77      397.53     41.77 o
 -29   1  10      420.15      489.60     43.75 o
 -27   1  10     1105.39     1109.77     61.92 o
 -25   1  10      315.73      328.06     33.37 o
 -23   1  10     1196.80     1151.79     51.24 o
 -21   1  10      616.10      728.16     38.25 o
 -19   1  10     3565.12     3713.88     69.21 o
 -17   1  10      645.49      651.03     32.98 o
 -15   1  10      161.21      133.80     11.79 o
 -13   1  10        3.78       20.63      6.15 o
 -11   1  10     8035.32     8605.58     75.84 o
  -9   1  10      880.90      747.60     20.50 o
  -7   1  10     1381.42     1279.47     28.57 o
  -5   1  10     6516.85     6551.47     92.71 o
  -3   1  10     9011.11     9152.62    135.76 o
  -1   1  10    10555.34    11106.83    155.99 o
   1   1  10        4.58       13.47      9.53 o
   3   1  10        4.24       22.64     10.52 o
   5   1  10      226.67      290.60     25.18 o
   7   1  10     1626.05     1656.77     65.41 o
   9   1  10      888.21      999.85     35.34 o
  11   1  10     2249.88     2196.75     64.90 o
  13   1  10      753.25      674.55     35.33 o
  15   1  10       63.03       82.27     19.20 o
  17   1  10      500.41      560.43     95.15 o
  19   1  10       57.78       21.05     22.63 o
 -30   2  10      317.72      373.29     39.83 o
 -28   2  10      120.04      107.73     28.99 o
 -26   2  10        1.78        5.64     15.08 o
 -24   2  10     2209.76     2420.07     73.41 o
 -22   2  10      425.83      468.62     38.61 o
 -20   2  10     2154.11     1974.11     60.72 o
 -18   2  10       84.59       83.08     17.87 o
 -16   2  10      371.12      363.83     23.41 o
 -14   2  10     1904.15     1893.92     35.57 o
 -12   2  10      424.26      480.89     19.27 o
 -10   2  10      319.91      371.77     16.80 o
  -8   2  10        8.00        8.48      5.90 o
  -6   2  10      215.72      196.17     17.01 o
  -4   2  10      672.33      617.68     68.21 o
  -2   2  10       33.67       17.34     10.07 o
   0   2  10        3.49        6.74      9.53 o
   2   2  10      410.61      479.70     28.16 o
   4   2  10      124.89      101.31     14.52 o
   6   2  10      317.05      349.67     50.96 o
   8   2  10       21.86       29.16     10.90 o
  10   2  10      803.51      895.48     35.49 o
  12   2  10     1757.42     1607.66     45.55 o
  14   2  10      455.49      491.01     37.89 o
  16   2  10      248.77      265.99     28.93 o
  18   2  10      276.91      376.32     55.58 o
 -29   3  10      335.27      394.05     54.62 o
 -27   3  10      179.47      227.62     41.63 o
 -25   3  10      134.54      173.04     39.58 o
 -23   3  10       79.60       69.57     26.77 o
 -21   3  10      884.09      963.06     69.60 o
 -19   3  10     1721.61     1951.09    115.36 o
 -17   3  10       51.52       42.82     23.25 o
 -15   3  10       38.10       27.45     12.52 o
 -13   3  10     4692.57     4704.50     74.14 o
 -11   3  10     1248.23     1288.89     36.05 o
  -9   3  10     4803.21     4778.81     72.40 o
  -7   3  10       13.53        2.31      7.83 o
  -5   3  10      357.12      371.08     30.70 o
  -3   3  10     7154.49     6962.64    105.22 o
  -1   3  10      255.01      224.81     57.26 o
   1   3  10     1565.99     1619.30     57.16 o
   3   3  10      448.06      446.92     64.84 o
   5   3  10       65.13       74.20     22.74 o
   7   3  10      104.16      150.90     23.20 o
   9   3  10      630.87      575.09     43.45 o
  11   3  10        9.82        5.40     11.34 o
  13   3  10      303.56      299.46     34.46 o
  15   3  10       25.53       37.45     19.32 o
  17   3  10        0.53        1.52     17.39 o
 -28   4  10      717.05      669.25     68.40 o
 -26   4  10     3570.71     3486.82    126.32 o
 -24   4  10     3673.75     3307.89    119.83 o
 -22   4  10      128.75      143.28     33.09 o
 -20   4  10       27.88       45.34     23.02 o
 -18   4  10      616.87      682.98     43.35 o
 -16   4  10     1838.73     1797.18     82.51 o
 -14   4  10     3856.70     4066.84     69.81 o
 -12   4  10     2855.28     2812.72     57.90 o
 -10   4  10     1562.32     1545.02     42.51 o
  -8   4  10      914.37      870.65     34.27 o
  -6   4  10      817.71      815.24     39.63 o
  -4   4  10     6623.58     6556.50    107.63 o
  -2   4  10      694.21      641.49     39.08 o
   0   4  10     7567.95     7519.66    138.00 o
   2   4  10     2179.14     2137.26     69.66 o
   4   4  10     1935.20     1927.12     67.85 o
   6   4  10      733.69      779.54     52.36 o
   8   4  10      420.62      406.51     39.58 o
  10   4  10     4432.97     4719.02    207.14 o
  12   4  10     3629.07     3924.95     89.60 o
  14   4  10     2187.08     2280.09    163.36 o
  16   4  10      686.75      742.74    187.78 o
 -27   5  10     2896.85     2880.63    391.55 o
 -25   5  10     1389.99     1308.82    139.78 o
 -23   5  10      263.67      252.65     44.08 o
 -21   5  10      361.44      405.79     51.55 o
 -19   5  10      333.33      341.50     34.73 o
 -17   5  10     2377.53     2597.60     85.12 o
 -15   5  10      111.66      111.70     31.49 o
 -13   5  10      219.76      212.89     24.75 o
 -11   5  10      230.44      352.48     26.49 o
  -9   5  10       10.88        5.59     10.22 o
  -7   5  10      322.04      266.39     27.21 o
  -5   5  10      502.36      447.25     33.55 o
  -3   5  10     5068.99     5113.93    120.91 o
  -1   5  10     1530.62     1541.61     79.63 o
   1   5  10        4.56      -10.72     10.72 o
   3   5  10       41.91       46.48     32.84 o
   5   5  10       42.58       33.57     17.24 o
   7   5  10      574.48      562.29     46.26 o
   9   5  10     4426.30     4559.52    116.07 o
  11   5  10     1306.84     1439.01     85.89 o
  13   5  10      826.26      696.90     74.94 o
  15   5  10        4.18       -0.84     16.67 o
 -24   6  10      667.46      698.01     70.25 o
 -22   6  10      110.81      120.33     34.47 o
 -20   6  10      603.31      606.03     77.47 o
 -18   6  10       41.83       58.94     26.30 o
 -16   6  10      146.37      213.03     45.47 o
 -14   6  10      912.12      845.41     67.48 o
 -12   6  10     3082.13     2876.37     85.56 o
 -10   6  10       43.99       32.84     13.11 o
  -8   6  10      188.96      151.04     23.60 o
  -6   6  10      249.70      161.03     23.60 o
  -4   6  10      626.11      621.23     43.05 o
  -2   6  10      136.74      176.16     24.55 o
   0   6  10     1737.88     1843.24     73.72 o
   2   6  10      707.19      646.43     51.21 o
   4   6  10      141.06      144.91     27.39 o
   6   6  10      745.20      782.41     98.52 o
   8   6  10      115.13      132.25     27.39 o
  10   6  10      182.27      155.22     27.81 o
  12   6  10      690.08      660.65    145.67 o
 -21   7  10       40.36        6.33     24.39 o
 -19   7  10       13.64       25.80     17.92 o
 -17   7  10      259.70      208.35     29.91 o
 -15   7  10        2.29      -12.63     18.61 o
 -13   7  10      122.43      145.60     33.18 o
 -11   7  10      240.54      198.09     24.01 o
  -9   7  10      375.04      342.64     34.32 o
  -7   7  10     1021.39      999.03    108.68 o
  -5   7  10      444.46      453.32     39.70 o
  -3   7  10      269.69      290.14     32.57 o
  -1   7  10      131.08      141.60     24.71 o
   1   7  10        0.38       -2.96     17.68 o
   3   7  10       12.27       25.91     19.37 o
   5   7  10      200.24      208.53     38.73 o
   7   7  10        0.50      -12.31     17.68 o
   9   7  10       95.95       89.89     26.77 o
 -14   8  10     1621.31     1347.98     91.49 o
 -12   8  10       37.70       64.00     42.10 o
 -10   8  10      598.52      555.32    108.62 o
  -8   8  10      303.89      240.15     31.92 o
  -6   8  10        4.94      -14.28     14.28 o
  -4   8  10      158.29      122.17     34.35 o
  -2   8  10       72.25       53.08     22.04 o
   0   8  10      178.84      166.33     32.60 o
   2   8  10     1542.33     1383.21     79.15 o
 -31   1  11       30.54       26.47     20.50 o
 -29   1  11      268.07      242.58     61.91 o
 -27   1  11      663.35      648.66     62.78 o
 -25   1  11     1354.20     1337.20     61.93 o
 -23   1  11      491.42      485.23     39.07 o
 -21   1  11     1275.66     1342.47     61.98 o
 -19   1  11     2775.54     2766.49     60.08 o
 -17   1  11      865.12      807.01     28.18 o
 -15   1  11     1617.61     1496.15     29.95 o
 -13   1  11        7.53        3.81      6.15 o
 -11   1  11      186.97      198.17     15.69 o
  -9   1  11      994.17      952.94     29.29 o
  -7   1  11      196.28      187.29     16.51 o
  -5   1  11     2952.36     2910.86     60.95 o
  -3   1  11       35.59       61.10     48.00 o
  -1   1  11      534.40      456.00     34.53 o
   1   1  11     1262.67     1348.80     58.94 o
   3   1  11      363.13      382.07     33.80 o
   5   1  11        1.93        8.83      9.04 o
   7   1  11      210.68      222.05     31.02 o
   9   1  11     1134.52     1139.63     56.98 o
  11   1  11     2001.25     1985.77     53.48 o
  13   1  11       10.83        9.54     10.64 o
  15   1  11      124.35      147.44     26.25 o
  17   1  11       27.84       40.28     22.01 o
 -30   2  11      505.50      620.25    122.38 o
 -28   2  11     1212.26     1112.55     70.90 o
 -26   2  11     6628.53     7078.63    134.87 o
 -24   2  11      331.71      396.06     43.34 o
 -22   2  11       11.11       22.47     14.61 o
 -20   2  11     2969.69     2924.19     74.45 o
 -18   2  11      269.83      246.36     26.67 o
 -16   2  11     1685.07     1747.73     43.18 o
 -14   2  11     7517.89     7657.03     81.14 o
 -12   2  11      242.44      226.01     15.61 o
 -10   2  11       22.59       11.00      6.44 o
  -8   2  11     5084.36     5186.10     74.79 o
  -6   2  11     5464.53     5641.92     94.92 o
  -4   2  11     2439.57     2470.21     58.59 o
  -2   2  11    10543.92    10860.75    227.35 o
   0   2  11      699.17      641.56     42.26 o
   2   2  11     2873.42     2865.69     60.65 o
   4   2  11       10.35        7.46      9.63 o
   6   2  11      356.55      379.00     33.36 o
   8   2  11      323.48      309.15     26.89 o
  10   2  11     6565.16     6398.87     95.60 o
  12   2  11      304.42      307.37     25.52 o
  14   2  11      910.87      984.19     42.31 o
  16   2  11      247.63      286.46     31.29 o
  18   2  11      339.28      325.03     69.05 o
 -29   3  11     1289.11     1100.01     86.05 o
 -27   3  11     1149.34     1120.63    105.26 o
 -25   3  11      597.59      676.78    110.31 o
 -23   3  11      159.83      203.84     37.88 o
 -21   3  11     1044.54     1033.10     73.11 o
 -19   3  11     3991.80     3952.80    125.47 o
 -17   3  11     2011.85     2056.71    110.45 o
 -15   3  11      290.70      265.58     29.65 o
 -13   3  11      909.78     1067.19     40.02 o
 -11   3  11       13.18        9.06     10.88 o
  -9   3  11      767.44      662.25     30.61 o
  -7   3  11     4202.01     3955.05     67.80 o
  -5   3  11     9463.63     9382.50    135.05 o
  -3   3  11    13561.69    13604.66    245.43 o
  -1   3  11     1105.38      912.19     44.55 o
   1   3  11      553.53      503.08     39.24 o
   3   3  11      273.01      297.36     31.54 o
   5   3  11     1399.12     1493.62     73.26 o
   7   3  11     4977.08     4692.44    143.99 o
   9   3  11     1235.30     1322.81     57.75 o
  11   3  11     1198.65     1194.31     50.18 o
  13   3  11      173.69      152.94     23.22 o
  15   3  11      259.42      332.56     41.27 o
  17   3  11     1253.37     1412.96    134.73 o
 -28   4  11        7.76      -22.53     22.53 o
 -26   4  11     1479.65     1560.56    132.20 o
 -24   4  11      103.36       86.15     30.35 o
 -22   4  11       69.77      125.79     32.09 o
 -20   4  11      191.45      126.41     31.41 o
 -18   4  11     1103.58     1094.82     51.47 o
 -16   4  11      561.33      442.53     35.71 o
 -14   4  11      215.88      208.96     20.16 o
 -12   4  11      134.48      167.57     22.36 o
 -10   4  11       64.15       46.39     20.18 o
  -8   4  11     3756.92     3764.67     69.93 o
  -6   4  11     2448.92     2483.75     89.64 o
  -4   4  11      335.02      346.70     30.51 o
  -2   4  11    11876.00    11660.37    156.72 o
   0   4  11      359.59      326.32     34.29 o
   2   4  11     5080.12     5013.05    114.30 o
   4   4  11      385.11      476.20     48.00 o
   6   4  11      398.44      396.96     67.36 o
   8   4  11      596.13      666.14     50.52 o
  10   4  11     3053.90     3042.61    181.88 o
  12   4  11     1320.42     1482.64     69.62 o
  14   4  11      517.29      557.68     53.77 o
 -25   5  11       67.51       26.57     33.68 o
 -23   5  11       53.43       61.52     27.81 o
 -21   5  11      122.14      156.06     53.89 o
 -19   5  11       12.13       -5.91     13.07 o
 -17   5  11      104.71       82.47     23.43 o
 -15   5  11      878.39      904.97     53.01 o
 -13   5  11       56.96       45.68     13.07 o
 -11   5  11        1.00       -4.77      9.39 o
  -9   5  11       14.00       15.30     11.01 o
  -7   5  11       12.10       12.20     13.01 o
  -5   5  11      326.30      289.33     29.19 o
  -3   5  11      975.13     1006.36     49.36 o
  -1   5  11       23.91       48.84     17.86 o
   1   5  11      186.67      140.69     37.89 o
   3   5  11       60.24       70.73     22.74 o
   5   5  11        0.28       -8.90     12.46 o
   7   5  11      163.00      143.15     27.39 o
   9   5  11     1014.46      993.61     83.36 o
  11   5  11       36.71       55.11     21.34 o
  13   5  11      320.29      399.93     47.46 o
 -22   6  11       36.98        6.23     23.73 o
 -20   6  11        6.62        3.37     22.63 o
 -18   6  11       43.80       43.93     19.90 o
 -16   6  11     1089.56      907.72     56.24 o
 -14   6  11      709.15      752.87     50.91 o
 -12   6  11      390.46      354.57     50.63 o
 -10   6  11      154.68      143.23     20.46 o
  -8   6  11        2.91       18.10     14.41 o
  -6   6  11      294.76      345.84     33.63 o
  -4   6  11     1602.75     1549.33     60.42 o
  -2   6  11        5.72       -1.75     12.60 o
   0   6  11     2807.18     2823.56    111.15 o
   2   6  11     1019.00     1044.08     67.27 o
   4   6  11       59.05       67.71     23.58 o
   6   6  11      394.27      394.09     42.87 o
   8   6  11     1835.25     1805.83     95.99 o
  10   6  11      395.70      404.30     45.25 o
 -19   7  11     1050.46      969.10     86.36 o
 -17   7  11      954.97      942.54     61.66 o
 -15   7  11       65.79       71.51     22.78 o
 -13   7  11     1944.10     1857.82    155.14 o
 -11   7  11       34.18       34.61     29.20 o
  -9   7  11      196.43      259.28     30.99 o
  -7   7  11     1935.68     1881.38     68.01 o
  -5   7  11     3529.93     3564.54     93.00 o
  -3   7  11     3855.65     3640.61     94.78 o
  -1   7  11      689.86      685.44     62.31 o
   1   7  11      246.26      303.13     53.89 o
   3   7  11      918.76      887.77     65.50 o
   5   7  11      826.34      815.30     62.98 o
   7   7  11     3639.97     3544.51    114.30 o
 -12   8  11       12.50       -3.41     24.22 o
 -10   8  11      265.35      232.74     32.67 o
  -8   8  11      776.68      804.32     55.55 o
  -6   8  11      764.51      700.37     52.37 o
  -4   8  11      507.85      511.30     44.70 o
  -2   8  11      851.99      865.80     82.52 o
   0   8  11      442.84      436.26     79.99 o
 -30   0  12     1982.94     2039.44    129.68 o
 -28   0  12     1771.98     1672.31    112.83 o
 -26   0  12     3754.22     3737.40    117.08 o
 -24   0  12      428.36      349.00     77.47 o
 -22   0  12     5380.39     5303.45    129.00 o
 -20   0  12     2379.58     2323.86     85.89 o
 -18   0  12     3008.94     3001.69    145.67 o
 -16   0  12     3670.48     3959.15     73.19 o
 -14   0  12     4475.59     4599.38     79.81 o
 -12   0  12     1487.54     1518.96     44.64 o
 -10   0  12      340.36      373.66     38.16 o
  -8   0  12     5833.73     5691.38     89.41 o
  -6   0  12     1503.22     1485.37     72.42 o
  -4   0  12    18623.31    18989.89    328.40 o
  -2   0  12     5970.38     5933.08    158.31 o
   0   0  12      765.50      798.26     69.05 o
   2   0  12     2999.28     3334.51    119.57 o
   4   0  12     6332.87     6018.97    168.41 o
   6   0  12     2266.44     2384.25     77.16 o
   8   0  12     5397.24     5317.83    139.78 o
  10   0  12     1795.35     1761.90     70.49 o
  12   0  12     1884.29     1981.73     76.25 o
  14   0  12     1461.56     1472.33    110.31 o
  16   0  12     3605.09     3966.05    178.51 o
 -31   1  12       92.30       71.00     24.53 o
 -29   1  12     1639.92     1666.19     91.05 o
 -27   1  12      187.77      166.73     36.52 o
 -25   1  12      434.48      541.72     42.67 o
 -23   1  12      296.88      315.35     32.34 o
 -21   1  12     1751.35     1715.34     58.83 o
 -19   1  12     4073.81     4037.84     91.94 o
 -17   1  12     2056.15     1974.45     45.74 o
 -15   1  12        5.93       14.80      7.05 o
 -13   1  12      150.67      214.26     15.05 o
 -11   1  12     1038.82     1127.63     32.37 o
  -9   1  12     1318.90     1184.53     27.71 o
  -7   1  12     2835.76     2924.35     63.56 o
  -5   1  12     3388.06     3671.47     84.55 o
  -3   1  12     4299.82     4349.88     94.67 o
  -1   1  12      383.53      333.53     32.15 o
   1   1  12      325.28      412.50     36.31 o
   3   1  12      491.40      577.16     42.16 o
   5   1  12     3795.75     3620.28     75.16 o
   7   1  12      782.69      836.77     62.37 o
   9   1  12     1703.46     1647.07     47.23 o
  11   1  12       33.23       42.83     13.36 o
  13   1  12       76.00      116.07     18.05 o
  15   1  12     1302.32     1457.66     57.67 o
  17   1  12       34.01       20.48     22.53 o
 -30   2  12       45.44       98.96     34.39 o
 -28   2  12       86.92       97.19     24.76 o
 -26   2  12     1798.30     1734.36     69.01 o
 -24   2  12     1180.84     1142.96     56.51 o
 -22   2  12     1082.89     1196.74     55.44 o
 -20   2  12      609.29      601.57     41.07 o
 -18   2  12        0.92       12.35     17.74 o
 -16   2  12      374.95      324.31     28.25 o
 -14   2  12      371.05      348.42     26.20 o
 -12   2  12      148.71      125.20     19.76 o
 -10   2  12      756.66      711.21     31.06 o
  -8   2  12       53.98       60.40     11.90 o
  -6   2  12      859.11      844.68     63.69 o
  -4   2  12     2508.95     2345.08    104.41 o
  -2   2  12     1199.35     1139.75     48.82 o
   0   2  12      459.71      488.74     71.57 o
   2   2  12      146.66      154.88     27.79 o
   4   2  12      102.87       39.88     18.53 o
   6   2  12      272.69      229.81     29.70 o
   8   2  12       41.19       68.21     18.94 o
  10   2  12      207.39      184.64     23.68 o
  12   2  12        7.04        3.72     12.34 o
  14   2  12      192.33      166.57     24.44 o
  16   2  12       76.59       79.27     32.84 o
 -29   3  12     1532.41     1662.73     96.71 o
 -27   3  12      147.39      138.14     53.05 o
 -25   3  12      119.75       92.18     31.54 o
 -23   3  12       21.49        8.76     20.61 o
 -21   3  12       33.80       11.29     21.89 o
 -19   3  12     1152.24     1043.47     73.17 o
 -17   3  12        3.43        2.36     12.36 o
 -15   3  12      833.32      775.69     44.45 o
 -13   3  12      298.52      280.29     22.10 o
 -11   3  12      155.99      129.64     16.53 o
  -9   3  12      469.45      435.57     27.69 o
  -7   3  12        0.69        1.20     10.89 o
  -5   3  12     1106.81     1098.93     71.26 o
  -3   3  12       27.83       34.06     16.04 o
  -1   3  12      752.23      679.59     79.15 o
   1   3  12      329.04      353.09     34.47 o
   3   3  12       13.35       10.91     12.46 o
   5   3  12      335.06      345.37     35.73 o
   7   3  12     3316.46     3098.27     90.48 o
   9   3  12      709.43      761.51     53.59 o
  11   3  12      299.10      228.81     27.43 o
  13   3  12       11.24       -1.72     13.42 o
  15   3  12       26.27       10.63     27.79 o
 -28   4  12     1670.42     1755.40    209.67 o
 -26   4  12       55.28       84.92     29.88 o
 -24   4  12      594.24      545.19     90.10 o
 -22   4  12      980.78     1116.84     81.52 o
 -20   4  12      346.58      375.68     47.95 o
 -18   4  12     2138.21     2127.43     68.77 o
 -16   4  12     1682.33     1791.74     61.39 o
 -14   4  12     2998.47     2900.72     61.81 o
 -12   4  12      584.65      576.58     32.84 o
 -10   4  12       22.29       20.37     13.13 o
  -8   4  12      956.77      981.00     87.92 o
  -6   4  12     3370.32     3339.68     77.99 o
  -4   4  12     2023.33     1918.85     82.41 o
  -2   4  12     7948.89     7860.90    258.51 o
   0   4  12      894.77      868.73     79.99 o
   2   4  12      368.78      409.73     39.24 o
   4   4  12      502.06      449.71     41.68 o
   6   4  12      460.18      505.34     44.64 o
   8   4  12     5685.73     5814.57    132.17 o
  10   4  12      396.35      458.84     44.64 o
  12   4  12      394.06      465.64     57.75 o
  14   4  12      267.74      219.99     37.22 o
 -25   5  12      368.52      432.76     57.75 o
 -23   5  12      270.83      214.18     41.48 o
 -21   5  12     2047.09     1924.35    113.68 o
 -19   5  12     2503.37     2637.15     79.80 o
 -17   5  12     1177.86     1228.69     58.47 o
 -15   5  12     2359.95     2155.23    133.47 o
 -13   5  12      303.22      240.20     23.06 o
 -11   5  12       20.63        4.18     11.24 o
  -9   5  12     1629.96     1569.65     55.77 o
  -7   5  12     4217.35     4209.76     92.97 o
  -5   5  12     6931.89     6705.06    197.52 o
  -3   5  12       13.29       15.86     13.69 o
  -1   5  12       14.55       22.15     15.34 o
   1   5  12      219.66      215.36     44.63 o
   3   5  12      622.12      529.07     51.37 o
   5   5  12     1817.83     1905.73    107.78 o
   7   5  12      749.47      754.09     57.01 o
   9   5  12      266.74      224.54     33.28 o
  11   5  12       11.38        0.87     15.08 o
 -22   6  12      826.36      927.94     81.41 o
 -20   6  12      780.93      790.93     96.84 o
 -18   6  12      523.78      561.41     54.24 o
 -16   6  12      248.77      276.17     33.94 o
 -14   6  12      288.82      217.63     30.41 o
 -12   6  12       10.45       22.42     13.84 o
 -10   6  12      638.77      632.33     43.98 o
  -8   6  12      197.15      213.74     27.49 o
  -6   6  12       33.22       56.38     18.15 o
  -4   6  12      289.86      284.66     31.48 o
  -2   6  12     3527.49     3392.03    104.07 o
   0   6  12      196.11      266.17     54.73 o
   2   6  12       31.50       47.11     20.81 o
   4   6  12      286.44      347.15     41.07 o
   6   6  12      770.67      699.76     58.94 o
   8   6  12      473.74      552.08     51.71 o
 -17   7  12      125.69      119.38     27.47 o
 -15   7  12       78.84       64.58     24.35 o
 -13   7  12        1.27        8.01     17.34 o
 -11   7  12      296.78      259.21     32.52 o
  -9   7  12      128.94      122.94     24.55 o
  -7   7  12      220.09      218.60     38.42 o
  -5   7  12        5.07       10.57     15.74 o
  -3   7  12      408.28      368.82     37.26 o
  -1   7  12      399.64      430.52     46.94 o
   1   7  12        3.81       45.63     60.63 o
   3   7  12       48.56       54.41     23.20 o
  -8   8  12       78.84       99.50     25.17 o
  -6   8  12      303.45      335.77     38.47 o
 -29   1  13       35.91       12.85     19.29 o
 -27   1  13        4.31       -6.56     16.70 o
 -25   1  13      160.44      116.99     23.97 o
 -23   1  13       50.75       78.74     19.67 o
 -21   1  13      203.45      227.33     28.10 o
 -19   1  13      960.98      969.72     53.51 o
 -17   1  13     1260.89     1258.59     38.55 o
 -15   1  13     2871.83     3182.51     48.43 o
 -13   1  13     1413.66     1419.37     37.99 o
 -11   1  13        1.89        7.33      6.94 o
  -9   1  13     1857.64     1865.62     45.15 o
  -7   1  13     4706.62     4793.69     87.04 o
  -5   1  13    10276.48    10283.64    160.75 o
  -3   1  13        3.67        6.50     12.46 o
  -1   1  13       39.79       69.87     17.24 o
   1   1  13      453.44      483.94     45.47 o
   3   1  13     2415.26     2445.31     76.19 o
   5   1  13     6438.23     6183.96    105.29 o
   7   1  13        8.26       -3.27     10.26 o
   9   1  13        2.75       -1.23     10.26 o
  11   1  13        3.62       12.25     11.79 o
  13   1  13       22.09       35.43     13.94 o
  15   1  13      140.27      127.07     24.88 o
 -30   2  13      425.33      475.13     58.97 o
 -28   2  13      502.47      507.94     58.31 o
 -26   2  13     1570.85     1455.14    116.20 o
 -24   2  13      396.53      363.43     47.59 o
 -22   2  13      955.22      917.94     70.49 o
 -20   2  13     5116.51     5436.81    140.48 o
 -18   2  13      490.36      442.77     64.00 o
 -16   2  13      713.58      676.97     41.18 o
 -14   2  13       14.91       28.25      9.90 o
 -12   2  13      275.97      261.87     21.47 o
 -10   2  13     4265.13     4178.49     71.26 o
  -8   2  13      410.20      355.27     28.57 o
  -6   2  13      337.52      337.74     28.71 o
  -4   2  13    11863.51    11772.04    179.80 o
  -2   2  13      781.23      723.34     48.82 o
   0   2  13     3501.10     3681.56     94.67 o
   2   2  13       50.70       45.47     16.67 o
   4   2  13      670.81      717.82     50.02 o
   6   2  13     1161.76     1272.97     97.68 o
   8   2  13     1031.44      882.99     92.63 o
  10   2  13        3.83       10.86     12.52 o
  12   2  13       69.51       94.90     23.56 o
  14   2  13      205.75      259.15     30.16 o
 -29   3  13        2.76       -8.42     30.31 o
 -27   3  13      622.80      587.23     76.63 o
 -25   3  13      173.13      157.98     44.63 o
 -23   3  13     1462.29     1462.22     84.97 o
 -21   3  13     4394.94     4547.62    134.99 o
 -19   3  13     4025.42     4051.19    123.93 o
 -17   3  13     2290.89     2199.44     84.15 o
 -15   3  13      107.37      190.19     24.62 o
 -13   3  13      394.12      387.06     32.56 o
 -11   3  13     1134.95     1121.02     38.95 o
  -9   3  13     2358.72     2378.87     62.74 o
  -7   3  13     3333.68     3255.23     83.33 o
  -5   3  13     1324.16     1410.22     50.74 o
  -3   3  13        8.87       -3.81     11.27 o
  -1   3  13      417.11      393.24     38.11 o
   1   3  13     1129.98     1181.61    163.36 o
   3   3  13     4988.03     4978.32    158.31 o
   5   3  13     3839.06     3534.10     98.24 o
   7   3  13       26.09       22.74     16.67 o
   9   3  13       95.95       56.42     20.24 o
  11   3  13      175.84      203.84     32.14 o
  13   3  13     1217.30     1250.92     59.25 o
 -26   4  13        4.27       13.98     23.73 o
 -24   4  13      849.59      764.64     85.05 o
 -22   4  13      866.33      767.36     69.29 o
 -20   4  13      386.33      418.15     51.55 o
 -18   4  13      705.69      855.01     51.52 o
 -16   4  13     3520.02     3175.31     83.24 o
 -14   4  13       17.40       19.52     18.23 o
 -12   4  13      225.75      224.04     22.53 o
 -10   4  13     1461.27     1440.65     45.05 o
  -8   4  13      168.73      167.06     23.20 o
  -6   4  13       70.35       71.30     16.35 o
  -4   4  13     6476.37     6452.01    116.00 o
  -2   4  13       19.19        5.13     12.46 o
   0   4  13      199.21      201.55     43.79 o
   2   4  13     1166.35     1083.42     60.42 o
   4   4  13      664.61      600.75     84.20 o
   6   4  13      236.13      163.12     47.15 o
   8   4  13     2237.08     2153.46    116.20 o
  10   4  13        8.67       18.53     17.86 o
  12   4  13      783.88      811.78     53.05 o
 -25   5  13      359.74      481.91    134.73 o
 -23   5  13      291.71      413.11     99.36 o
 -21   5  13       97.07      104.71     33.28 o
 -19   5  13        1.61      -12.91     14.82 o
 -17   5  13      202.60      217.69     30.09 o
 -15   5  13      338.42      320.51     34.76 o
 -13   5  13      964.85      910.31     57.38 o
 -11   5  13       51.79       45.46     13.80 o
  -9   5  13      787.14      720.07     87.16 o
  -7   5  13     1482.01     1520.73    110.35 o
  -5   5  13       55.56       59.82     18.33 o
  -3   5  13      794.27      818.18     58.35 o
  -1   5  13      144.32      105.55     23.58 o
   1   5  13        7.95       -2.11     17.68 o
   3   5  13      181.30      187.85     30.89 o
   5   5  13      540.08      532.19     71.57 o
   7   5  13        2.19       25.26     19.05 o
   9   5  13       28.73       11.45     17.39 o
 -22   6  13      324.76      297.80     50.35 o
 -20   6  13      190.23      111.01     36.19 o
 -18   6  13      784.60      743.80     53.48 o
 -16   6  13      178.69      204.09     29.98 o
 -14   6  13      454.45      453.78     42.24 o
 -12   6  13       52.42       62.98     16.47 o
 -10   6  13        9.81        2.52     14.18 o
  -8   6  13       55.38       50.32     18.10 o
  -6   6  13      271.44      243.35     33.94 o
  -4   6  13       69.45       98.53     22.55 o
  -2   6  13     1056.28     1059.84     68.95 o
   0   6  13        2.55       14.65     22.74 o
   2   6  13      315.82      330.88     41.07 o
   4   6  13        4.10       11.67     20.21 o
   6   6  13     3330.74     3419.07    119.57 o
 -17   7  13     1232.32     1242.74     91.67 o
 -15   7  13       10.87       14.97     18.78 o
 -13   7  13       22.52       26.80     53.05 o
 -11   7  13      848.35      796.18     67.97 o
  -9   7  13     1351.89     1339.80     64.26 o
  -7   7  13     2941.44     3005.11     88.76 o
  -5   7  13      133.43      146.23     27.54 o
  -3   7  13      511.20      473.01     49.97 o
  -1   7  13      473.88      508.38     52.90 o
   1   7  13      276.75      262.34     61.47 o
 -30   0  14      381.35      358.71     69.05 o
 -28   0  14      149.39       84.20     40.42 o
 -26   0  14      710.89      653.43     80.84 o
 -24   0  14     6781.67     6625.24    213.88 o
 -22   0  14     8364.22     8803.09    177.24 o
 -20   0  14     3561.91     3759.92    107.53 o
 -18   0  14     2659.85     2611.16     86.71 o
 -16   0  14      638.54      749.87     37.68 o
 -14   0  14     6639.98     6790.49    170.64 o
 -12   0  14    10251.42    10242.21    136.59 o
 -10   0  14     4339.82     4489.48    160.83 o
  -8   0  14     5082.53     4861.99    146.52 o
  -6   0  14     8027.12     8058.41    200.41 o
  -4   0  14     3546.02     3326.09    122.94 o
  -2   0  14     3230.80     3226.73    122.94 o
   0   0  14      831.22      830.26     74.10 o
   2   0  14     1764.81     1697.57     92.63 o
   4   0  14     1065.25     1202.45     79.15 o
   6   0  14     2628.35     2333.64     82.95 o
   8   0  14       90.08       89.43     37.05 o
  10   0  14     1268.29     1235.89     67.96 o
  12   0  14      130.30      149.88     38.73 o
 -29   1  14      115.72       86.93     39.85 o
 -27   1  14      336.60      267.90     34.09 o
 -25   1  14      116.68      123.33     24.97 o
 -23   1  14     1165.79     1022.15     56.80 o
 -21   1  14     1568.57     1637.75     59.89 o
 -19   1  14     6316.69     6274.68    179.36 o
 -17   1  14      798.67      844.75     36.20 o
 -15   1  14       58.83       93.37     13.14 o
 -13   1  14      114.94      109.20     12.73 o
 -11   1  14     1090.07     1114.56     31.96 o
  -9   1  14     4301.87     4286.23     83.63 o
  -7   1  14     1660.73     1681.48     60.13 o
  -5   1  14      163.52      149.64     26.10 o
  -3   1  14      113.30      122.73     22.01 o
  -1   1  14        2.93       -4.79     11.27 o
   1   1  14     3501.56     3475.87     99.36 o
   3   1  14     8388.18     8223.46    154.21 o
   5   1  14        8.82       35.34     17.47 o
   7   1  14       64.70       44.32     13.63 o
   9   1  14       48.25       58.64     14.82 o
  11   1  14      140.58      123.54     19.51 o
  13   1  14      792.98      765.28     49.60 o
 -28   2  14      504.54      556.40     61.32 o
 -26   2  14      406.77      334.69     48.22 o
 -24   2  14       44.33       29.00     24.39 o
 -22   2  14       12.69      -16.57     18.20 o
 -20   2  14        4.48       13.31     18.20 o
 -18   2  14     1058.07     1039.76     71.98 o
 -16   2  14       80.40       99.10     19.79 o
 -14   2  14      579.45      576.21     31.54 o
 -12   2  14      348.31      331.81     24.77 o
 -10   2  14      143.02      136.54     19.45 o
  -8   2  14      885.02      768.91     39.72 o
  -6   2  14     4246.13     4342.37    101.81 o
  -4   2  14      155.25      148.97     42.10 o
  -2   2  14        0.31       -5.89     10.72 o
   0   2  14      324.19      359.20     36.86 o
   2   2  14     1222.60     1183.57     81.68 o
   4   2  14       23.15       33.68     16.04 o
   6   2  14      416.12      419.83     58.10 o
   8   2  14        4.04       17.10     15.34 o
  10   2  14      125.46       99.43     20.53 o
  12   2  14        0.49       -4.45     13.07 o
 -27   3  14      949.11      847.68     90.10 o
 -25   3  14       64.96       86.73     30.96 o
 -23   3  14      113.97      106.31     69.89 o
 -21   3  14      346.35      380.46     49.68 o
 -19   3  14     2028.37     2057.63     89.76 o
 -17   3  14     4194.32     4199.37     94.21 o
 -15   3  14      692.72      623.41     41.99 o
 -13   3  14       67.78       68.10     14.20 o
 -11   3  14      634.62      630.07     34.73 o
  -9   3  14     4272.05     4196.28     88.15 o
  -7   3  14     3329.55     3142.43     76.30 o
  -5   3  14      751.40      753.97     62.31 o
  -3   3  14      630.30      508.34     53.89 o
  -1   3  14       38.34       10.84     13.66 o
   1   3  14      700.68      632.58     78.31 o
   3   3  14      992.87      934.18    118.73 o
   5   3  14      301.96      248.33     33.92 o
   7   3  14      634.21      635.33     87.57 o
   9   3  14       10.21       -3.65     13.70 o
  11   3  14       44.69       64.17     19.70 o
 -26   4  14      142.58       91.50     35.49 o
 -24   4  14     1000.44      987.69     80.48 o
 -22   4  14     1117.22     1071.25     81.68 o
 -20   4  14     2575.86     2705.41    109.07 o
 -18   4  14      464.51      521.77     41.45 o
 -16   4  14      210.70      191.96     27.24 o
 -14   4  14     1150.05     1143.58     43.85 o
 -12   4  14     1563.08     1545.48     81.19 o
 -10   4  14     1254.33     1241.34     50.96 o
  -8   4  14      159.65      162.87     24.25 o
  -6   4  14      456.78      514.58     39.16 o
  -4   4  14     4732.72     4479.73    184.41 o
  -2   4  14      870.88      866.85    132.20 o
   0   4  14      448.64      463.83    105.26 o
   2   4  14      927.69     1018.16     65.37 o
   4   4  14     1484.30     1650.03    135.57 o
   6   4  14     2838.44     2953.75    143.15 o
   8   4  14      168.40      236.63     76.63 o
  10   4  14      540.01      581.39     45.96 o
 -23   5  14      879.25      902.29     79.36 o
 -21   5  14     1426.85     1347.46     93.99 o
 -19   5  14       73.40      113.08     33.68 o
 -17   5  14      238.19      218.15     42.69 o
 -15   5  14      192.35      181.38     28.48 o
 -13   5  14      879.36      793.54     48.28 o
 -11   5  14     1072.75     1085.71     58.48 o
  -9   5  14      360.17      355.57     33.45 o
  -7   5  14      401.18      392.12     35.92 o
  -5   5  14       81.13       80.37     19.55 o
  -3   5  14      595.02      571.77     50.60 o
  -1   5  14      270.25      338.43     46.31 o
   1   5  14     2161.99     2087.47     82.76 o
   3   5  14     3045.32     2713.21     95.24 o
   5   5  14     1492.68     1777.46     77.99 o
   7   5  14       11.59       19.44     19.62 o
 -20   6  14      332.07      330.40     55.58 o
 -18   6  14     1350.17     1519.76     68.28 o
 -16   6  14      410.72      426.44     43.98 o
 -14   6  14       80.65       76.88     22.59 o
 -12   6  14       12.25       -6.04     14.70 o
 -10   6  14      128.48       70.06     20.32 o
  -8   6  14        3.69       -7.94     14.34 o
  -6   6  14      904.24      799.85     52.95 o
  -4   6  14      241.84      240.85     35.73 o
  -2   6  14        9.47        7.30     16.04 o
   0   6  14      334.59      347.74     49.68 o
   2   6  14     2333.94     2497.42     95.86 o
   4   6  14      123.79      134.75     30.96 o
 -13   7  14      318.39      385.59     53.23 o
 -11   7  14       24.49       29.74     19.10 o
  -9   7  14      513.40      442.06     41.87 o
  -7   7  14       18.83       38.13     20.73 o
  -5   7  14      350.17      486.65     44.10 o
  -3   7  14      134.08       98.66     28.51 o
 -29   1  15      576.98      651.75     89.26 o
 -27   1  15       33.60       13.35     30.31 o
 -25   1  15      454.65      512.38     55.81 o
 -23   1  15      840.57      732.44     63.30 o
 -21   1  15     1437.17     1485.65     74.25 o
 -19   1  15      635.62      524.95     52.03 o
 -17   1  15     1253.32     1188.31     48.23 o
 -15   1  15       15.44       36.19     12.04 o
 -13   1  15      558.94      556.14     36.17 o
 -11   1  15      725.53      684.26     46.96 o
  -9   1  15      775.92      836.09     45.32 o
  -7   1  15      714.51      780.62     51.16 o
  -5   1  15        1.98       18.95     22.74 o
  -3   1  15      530.67      498.70     42.87 o
  -1   1  15      222.03      274.25     33.34 o
   1   1  15     4378.45     4389.39    159.99 o
   3   1  15     1006.36      923.82     59.54 o
   5   1  15      568.11      645.83     50.60 o
   7   1  15        8.88       -1.24     13.01 o
   9   1  15       30.19       15.04     21.86 o
  11   1  15      806.34      863.62     59.62 o
 -28   2  15      205.73      214.93     43.29 o
 -26   2  15     1330.49     1429.65    115.36 o
 -24   2  15      441.51      563.46     58.72 o
 -22   2  15      768.24      699.54     63.78 o
 -20   2  15      724.34      732.55     63.04 o
 -18   2  15      384.55      266.97    133.89 o
 -16   2  15      191.75      212.30     38.08 o
 -14   2  15     2491.67     2412.51     56.09 o
 -12   2  15      322.67      319.81     27.76 o
 -10   2  15       22.62       27.18     13.69 o
  -8   2  15      510.77      466.00     35.30 o
  -6   2  15     2579.95     2404.65     77.40 o
  -4   2  15        4.98       -7.58     11.91 o
  -2   2  15       18.46       32.52     17.24 o
   0   2  15     2831.61     2841.60     88.71 o
   2   2  15      405.62      415.10     41.07 o
   4   2  15      316.51      389.80     41.07 o
   6   2  15      498.70      426.82     50.52 o
   8   2  15      605.93      583.46     72.46 o
  10   2  15      832.02      810.47     52.26 o
 -27   3  15       24.09        2.55     23.87 o
 -25   3  15      579.18      629.74     66.08 o
 -23   3  15     1117.48     1219.34     87.52 o
 -21   3  15     1218.46     1255.24     86.32 o
 -19   3  15      721.78      719.72     76.63 o
 -17   3  15      398.46      425.60     40.38 o
 -15   3  15     1632.10     1580.02     60.77 o
 -13   3  15     3890.55     4000.80     76.23 o
 -11   3  15     1372.78     1391.63    106.91 o
  -9   3  15      877.70      847.92     48.13 o
  -7   3  15      944.29      959.50     53.29 o
  -5   3  15      217.85      226.19     38.73 o
  -3   3  15       60.92       90.08     22.01 o
  -1   3  15     1142.21     1175.38     58.94 o
   1   3  15     5345.42     5377.06    128.59 o
   3   3  15     2521.12     2779.19     91.67 o
   5   3  15      142.01      228.54     65.68 o
   7   3  15      161.73      135.91     28.63 o
   9   3  15      320.42      301.83     34.12 o
 -24   4  15       16.08      -21.34     21.34 o
 -22   4  15     1355.11     1274.75     90.81 o
 -20   4  15      545.71      560.92     60.42 o
 -18   4  15     1760.76     1758.37     65.85 o
 -16   4  15        7.75        3.85     14.37 o
 -14   4  15     1063.43     1095.75     56.15 o
 -12   4  15     2409.52     2409.62     69.70 o
 -10   4  15        1.49      -12.16     12.16 o
  -8   4  15      557.21      538.16     45.47 o
  -6   4  15     2962.29     2800.27     78.30 o
  -4   4  15       78.39       81.87     27.79 o
  -2   4  15      508.44      548.27     48.13 o
   0   4  15      795.43      809.23     59.54 o
   2   4  15      899.94      964.95     64.89 o
   4   4  15      325.10      321.39     42.94 o
   6   4  15      453.02      486.25     73.26 o
 -21   5  15        0.37      -19.83     19.83 o
 -19   5  15       34.64       28.18     44.63 o
 -17   5  15      683.93      666.89     50.81 o
 -15   5  15       23.09       29.14     17.57 o
 -13   5  15        0.98        6.78     14.82 o
 -11   5  15      212.60      154.33     27.81 o
  -9   5  15      693.87      783.16     51.99 o
  -7   5  15     1072.61      922.03     54.80 o
  -5   5  15       98.41       98.38     25.58 o
  -3   5  15       12.68       30.10     28.63 o
  -1   5  15        0.97       26.95     17.86 o
   1   5  15      162.74      162.29     31.54 o
   3   5  15      123.47      124.71     53.05 o
   5   5  15       79.99       76.15     24.67 o
 -18   6  15       20.85       11.71     29.35 o
 -16   6  15      123.24      137.31     28.35 o
 -14   6  15      148.58      154.21     35.96 o
 -12   6  15     1258.54     1168.90     58.91 o
 -10   6  15      574.79      563.19     45.21 o
  -8   6  15      226.92      201.42     29.80 o
  -6   6  15      192.97      220.05     32.81 o
  -4   6  15      341.12      266.48     72.42 o
  -2   6  15      486.81      573.36    107.78 o
   0   6  15        1.38        4.08     19.62 o
 -28   0  16      421.13      377.24     67.36 o
 -26   0  16       44.75       26.95     32.00 o
 -24   0  16      162.58      239.14     52.21 o
 -22   0  16      130.81      198.72     48.84 o
 -20   0  16     2387.00     2460.47    124.62 o
 -18   0  16      768.04      717.75     88.42 o
 -16   0  16     1767.88     1815.55     56.56 o
 -14   0  16     3055.37     3223.87     85.62 o
 -12   0  16     3608.28     3697.84    100.74 o
 -10   0  16      575.04      577.65     62.31 o
  -8   0  16    14569.24    13924.12    294.72 o
  -6   0  16       30.21        8.42     18.53 o
  -4   0  16     1708.70     1734.62     95.99 o
  -2   0  16     4459.11     4343.29    156.62 o
   0   0  16     3959.33     3807.75    148.20 o
   2   0  16      349.38      488.39     65.68 o
   4   0  16     3334.33     3366.51    143.15 o
   6   0  16     1782.52     1901.44     80.56 o
   8   0  16     4227.27     4048.85    173.46 o
 -27   1  16      120.40      129.68     47.15 o
 -25   1  16      928.33      945.73    108.62 o
 -23   1  16      548.17      674.90     83.36 o
 -21   1  16      379.97      410.90     48.82 o
 -19   1  16      522.68      414.29     47.46 o
 -17   1  16      699.42      790.62     63.70 o
 -15   1  16     4427.96     4384.02     77.43 o
 -13   1  16     1744.18     1754.68     52.22 o
 -11   1  16     1014.44      989.03     44.64 o
  -9   1  16      167.30      167.49     26.12 o
  -7   1  16      492.02      509.59     43.45 o
  -5   1  16       31.05       40.88     17.24 o
  -3   1  16       11.48       15.55     15.34 o
  -1   1  16     2816.19     2801.15     89.29 o
   1   1  16     4709.90     4707.35    195.36 o
   3   1  16       56.98      103.25     24.92 o
   5   1  16      943.88      920.51     66.52 o
   7   1  16       26.24       28.85     16.95 o
   9   1  16      503.31      545.11     63.64 o
 -26   2  16      160.97      124.62     34.29 o
 -24   2  16      685.36      666.52     79.99 o
 -22   2  16        1.09       18.98     24.39 o
 -20   2  16      333.60      270.28     40.97 o
 -18   2  16       23.08       16.61     21.34 o
 -16   2  16      416.31      294.27     41.57 o
 -14   2  16      504.93      462.42     30.61 o
 -12   2  16      170.69      195.08     28.25 o
 -10   2  16     1473.36     1602.50     80.00 o
  -8   2  16     2257.54     2291.39     84.20 o
  -6   2  16     1178.72     1264.45     58.87 o
  -4   2  16      150.38      126.48     25.58 o
  -2   2  16       43.81       74.94     21.44 o
   0   2  16      134.87      125.72     35.37 o
   2   2  16       17.23       34.82     18.20 o
   4   2  16       79.44       35.57     32.00 o
   6   2  16      107.72       62.31     22.63 o
   8   2  16        0.37        6.31     14.41 o
 -25   3  16      586.17      697.53     69.78 o
 -23   3  16      435.89      439.08     74.10 o
 -21   3  16      474.81      481.24     56.57 o
 -19   3  16       50.00       57.89     48.00 o
 -17   3  16       40.05       24.17     21.18 o
 -15   3  16     1304.91     1337.32     58.06 o
 -13   3  16      769.43      703.13     38.79 o
 -11   3  16      238.23      259.51     30.60 o
  -9   3  16       68.28       26.22     15.63 o
  -7   3  16      210.67      228.23     31.54 o
  -5   3  16      451.95      552.18     47.46 o
  -3   3  16      155.21      153.33     27.39 o
  -1   3  16     1672.06     1723.79    159.15 o
   1   3  16      297.57      181.54     31.41 o
   3   3  16     1035.30     1027.24     67.27 o
   5   3  16        2.61        6.62     16.54 o
   7   3  16        3.45      -16.54     16.54 o
 -24   4  16      462.83      563.79     65.89 o
 -22   4  16      919.42     1028.17     83.13 o
 -20   4  16      460.96      456.79     57.75 o
 -18   4  16      535.23      463.83     41.50 o
 -16   4  16      756.27      830.08     53.78 o
 -14   4  16     1459.72     1372.67     49.02 o
 -12   4  16      735.83      723.48     47.08 o
 -10   4  16      653.64      665.54     46.06 o
  -8   4  16      708.39      595.22     43.77 o
  -6   4  16      462.98      491.12     46.94 o
  -4   4  16      363.07      340.10     39.30 o
  -2   4  16      806.13      764.50     58.94 o
   0   4  16     1645.76     1679.77     75.61 o
   2   4  16      328.41      340.77     41.63 o
   4   4  16      364.94      373.08     44.06 o
 -19   5  16      741.77      734.02     71.33 o
 -17   5  16       85.97      113.92     25.52 o
 -15   5  16     1851.28     1808.80     78.22 o
 -13   5  16      877.96      893.85     59.05 o
 -11   5  16      841.04      850.35     59.51 o
  -9   5  16      181.27      169.28     26.72 o
  -7   5  16        2.90       -1.27     15.86 o
  -5   5  16       11.33       -8.67     26.95 o
  -3   5  16        3.72       -0.84     16.67 o
  -1   5  16      978.98     1020.44     78.31 o
   1   5  16      390.89      323.35     58.94 o
 -14   6  16      667.61      810.06     70.79 o
 -12   6  16        9.95       35.09     19.03 o
 -10   6  16       66.83       66.87     21.20 o
  -8   6  16     1159.43     1294.00    100.68 o
  -6   6  16        1.35        9.29     20.61 o
  -4   6  16       26.81       14.36     21.79 o
 -25   1  17      889.98     1042.46    107.78 o
 -23   1  17       97.58       89.46     30.21 o
 -21   1  17       55.18       69.98     26.30 o
 -19   1  17       95.88      139.33     41.26 o
 -17   1  17     1267.33     1092.72     52.00 o
 -15   1  17     3589.09     3686.35     72.82 o
 -13   1  17     1417.41     1414.04     60.19 o
 -11   1  17      372.22      348.74     36.92 o
  -9   1  17      228.24      263.31     33.34 o
  -7   1  17       76.52       61.57     27.79 o
  -5   1  17      233.30      269.56     33.92 o
  -3   1  17     1035.62      975.46     63.70 o
  -1   1  17      688.74      600.52     71.57 o
   1   1  17        1.31       27.24     22.74 o
   3   1  17      170.99      177.36     30.21 o
   5   1  17      135.53      154.10     29.77 o
   7   1  17      288.76      281.64     41.07 o
 -26   2  17        6.88       -1.64     24.42 o
 -24   2  17      454.33      516.72     59.07 o
 -22   2  17       65.50       58.65     40.42 o
 -20   2  17     1390.05     1395.70     81.89 o
 -18   2  17      866.34      861.13     91.78 o
 -16   2  17     2031.80     2110.56     68.69 o
 -14   2  17     1749.39     1749.22     51.96 o
 -12   2  17      372.09      456.89     37.20 o
 -10   2  17     4438.40     4827.95    131.87 o
  -8   2  17     1867.94     1941.75     74.42 o
  -6   2  17        7.28      -12.40     16.00 o
  -4   2  17      107.95      108.57     25.58 o
  -2   2  17      101.85       77.22     23.73 o
   0   2  17      152.74      204.51     32.09 o
   2   2  17      327.54      322.46     39.88 o
   4   2  17      178.27      205.41     33.92 o
   6   2  17     1012.07     1059.98     71.42 o
 -23   3  17      512.92      470.02    100.20 o
 -21   3  17        3.97        3.37     34.52 o
 -19   3  17        7.62        3.80     20.81 o
 -17   3  17     1565.08     1520.82     63.25 o
 -15   3  17     2088.12     2095.46    143.19 o
 -13   3  17     1391.66     1355.14     76.74 o
 -11   3  17      469.99      580.89     42.77 o
  -9   3  17      549.67      523.48     41.63 o
  -7   3  17      126.75      146.05     27.81 o
  -5   3  17        3.10       20.21     17.86 o
  -3   3  17      931.33      842.48     60.70 o
  -1   3  17     1661.41     1601.64     73.83 o
   1   3  17      575.74      612.11     54.17 o
   3   3  17      990.17     1275.07     77.99 o
 -22   4  17      161.63      277.19     48.22 o
 -20   4  17       63.34       84.66     31.45 o
 -18   4  17        5.94       32.89     19.55 o
 -16   4  17      821.31      686.20     50.14 o
 -14   4  17      251.13      278.98     31.30 o
 -12   4  17        1.09       -7.78     20.89 o
 -10   4  17      536.68      510.49     60.38 o
  -8   4  17      180.32      198.76     32.09 o
  -6   4  17       65.00       47.11     22.01 o
  -4   4  17       24.20       26.95     19.05 o
  -2   4  17     2441.53     2542.81     94.62 o
   0   4  17       32.68       19.37     19.05 o
   2   4  17      542.93      650.03     57.75 o
 -17   5  17       10.16       10.78     18.99 o
 -15   5  17       72.20       51.02     27.07 o
 -13   5  17        4.94       29.07     18.50 o
 -11   5  17       39.21       66.67     21.67 o
  -9   5  17      279.16      295.32     35.39 o
  -7   5  17       31.23       23.97     20.14 o
  -5   5  17      423.80      455.05     49.32 o
  -3   5  17      106.70       70.61     51.36 o
 -16   0  18      341.11      306.51     50.52 o
 -14   0  18       15.67        6.74     25.26 o
 -12   0  18      135.53      185.25     42.10 o
 -10   0  18    16021.75    15882.73    335.14 o
  -8   0  18      117.34       57.26     30.31 o
  -6   0  18        3.59       13.47     23.58 o
  -4   0  18        8.04      -16.84     16.84 o
  -2   0  18      582.56      614.70     75.78 o
   0   0  18     1475.89     1539.27    101.05 o
   2   0  18     1393.14     1237.81    107.78 o
   4   0  18      611.27      655.11     79.15 o
 -25   1  18      470.61      569.23     82.52 o
 -23   1  18      470.95      562.49     79.15 o
 -21   1  18      557.89      518.20     56.83 o
 -19   1  18      258.52      271.11     40.97 o
 -17   1  18     1725.57     1677.06     80.74 o
 -15   1  18     1371.59     1432.28     54.06 o
 -13   1  18     1311.74     1212.70     51.83 o
 -11   1  18      102.36      106.90     25.01 o
  -9   1  18       48.93       73.26     22.63 o
  -7   1  18       64.49       95.30     23.73 o
  -5   1  18      710.96      761.92    115.36 o
  -3   1  18      495.41      394.01     92.63 o
  -1   1  18      382.89      350.91     58.10 o
   1   1  18      117.63       93.59     24.92 o
   3   1  18     1067.06      954.71     67.21 o
 -24   2  18       37.71       74.47     31.56 o
 -22   2  18        9.81       11.58     26.10 o
 -20   2  18      311.53      292.02     78.31 o
 -18   2  18      103.81       70.06     50.52 o
 -16   2  18      403.44      358.80     35.69 o
 -14   2  18      727.25      774.42     47.74 o
 -12   2  18      220.31      215.30     27.98 o
 -10   2  18     1552.76     1436.37    157.46 o
  -8   2  18      107.82      109.36     62.31 o
  -6   2  18      198.18      228.71     33.92 o
  -4   2  18      729.02      813.07     94.31 o
  -2   2  18        1.08       -3.89     15.34 o
   0   2  18       89.93       78.87     26.95 o
   2   2  18      183.08      172.01     32.73 o
 -21   3  18       69.26       98.80     31.56 o
 -19   3  18        2.20       10.53     21.66 o
 -17   3  18      363.48      325.02     35.98 o
 -15   3  18      542.17      580.81     82.52 o
 -13   3  18      207.77      244.10     29.73 o
 -11   3  18      409.25      321.89     34.30 o
  -9   3  18      280.70      306.04     67.36 o
  -7   3  18      157.00      175.09     73.26 o
  -5   3  18     1057.90      955.99     66.69 o
  -3   3  18      283.25      291.25     65.68 o
  -1   3  18      798.38      810.90     62.51 o
   1   3  18        1.63       27.74     21.34 o
 -18   4  18     1191.72     1236.23     64.34 o
 -16   4  18      238.20      326.11     58.94 o
 -14   4  18       31.19       20.97     36.21 o
 -12   4  18     1605.27     1601.20     65.35 o
 -10   4  18     1954.03     2047.09     72.06 o
  -8   4  18      525.22      431.45     46.40 o
  -6   4  18      473.16      426.96     46.44 o
  -4   4  18       50.05       60.13     24.39 o
  -2   4  18      675.40      870.69     66.02 o
 -21   1  19      146.57      159.99     45.47 o
 -19   1  19      406.84      434.53     51.71 o
 -17   1  19       34.77       24.74     24.67 o
 -15   1  19      521.23      588.68     42.83 o
 -13   1  19        9.00       17.63     17.74 o
 -11   1  19       17.49       30.01     19.62 o
  -9   1  19      844.49      817.81     60.13 o
  -7   1  19      386.28      354.25     42.26 o
  -5   1  19      918.82      956.61    113.68 o
  -3   1  19       16.11       -6.27     17.24 o
  -1   1  19       21.29       31.16     20.24 o
 -20   2  19      298.04      373.71     50.98 o
 -18   2  19       26.21        1.73     23.02 o
 -16   2  19       19.72       14.15     22.42 o
 -14   2  19       27.01        8.53     17.89 o
 -12   2  19     4716.19     4789.34    123.14 o
 -10   2  19      459.68      516.53     49.41 o
  -8   2  19      219.91      228.22     43.79 o
  -6   2  19        6.17       28.12     19.62 o
  -4   2  19     1008.19      994.22     67.85 o
  -2   2  19       56.41       72.81     25.42 o
 -19   3  19      351.26      282.60     48.13 o
 -17   3  19      565.45      536.65     56.24 o
 -15   3  19     2323.53     2527.84    101.16 o
 -13   3  19      668.99      670.57     48.05 o
 -11   3  19      963.32      922.22     65.50 o
  -9   3  19       49.75       57.85     23.73 o
  -7   3  19       95.67      137.10     29.70 o
  -5   3  19     1094.55     1107.82    113.68 o
  -3   3  19      551.67      500.61     51.16 o
 -12   4  19     1763.22     1720.96     92.48 o
 -10   4  19       42.58       38.73     33.68 o
 -16   0  20     1228.50     1365.80     92.63 o
 -14   0  20     1134.40     1200.76     87.57 o
 -12   0  20     3198.12     3529.87    151.57 o
 -10   0  20      419.89      432.81     65.68 o
  -8   0  20     1717.58     1663.89    107.78 o
  -6   0  20     2502.02     2571.62    133.04 o
  -4   0  20      112.38      149.88     47.15 o
 -19   1  20      145.16      156.62     45.47 o
 -17   1  20      429.53      471.55     85.89 o
 -15   1  20      533.61      545.23     48.13 o
 -13   1  20      703.24      815.87     79.99 o
 -11   1  20      791.25      870.22    100.20 o
  -9   1  20      194.40      173.31     32.15 o
  -7   1  20      592.73      658.04     57.01 o
  -5   1  20      275.86      340.33     42.16 o
 -16   2  20      187.14      233.71     39.65 o
 -14   2  20      167.74      171.01     32.09 o
 -12   2  20      816.09      887.19     79.15 o
 -10   2  20       18.43       -8.42     17.86 o
  -8   2  20        1.48        8.11     19.41 o
  -6   2  20       15.97       30.31     30.31 o
 
